# Supplementary material for: Portraying entanglement between molecular qubits with four-dimensional inelastic neutron scattering
Source: Nat Commun. 2017 Feb 20;8:14543. doi: 10.1038/ncomms14543 (PMC5321722; doi:10.1038/ncomms14543)
Supplement: Supplementary Data 1 — Crystallographic Information File for the (Cr7Ni)2 dimer [file ncomms14543-s2.txt]

data_arepw661

# start Validation Reply Form
_vrf_PLAT910_arepw661
;
PROBLEM: Missing # of FCF Reflection(s) Below Theta(Min)          79 Note  
RESPONSE: 
Reduction of beam stop mask did not yield significant
improvement. Most of those missing strong reflections
appeared to be very strong and were treated as overflows.
;
_vrf_PLAT341_arepw661
;
PROBLEM: Low Bond Precision on  C-C Bonds ...............     0.0245 Ang.  
RESPONSE:
The low bon precision in the C-C bonds is caused by the large amount of
disorder found in the pivalate ligands
;
_vrf_PLAT601_arepw661
;
PROBLEM: Structure Contains Solvent Accessible VOIDS of .        107 Ang3  
RESPONSE: 
Solvent molecules of anisol and DCM were modelled where possible. 
No significant electrondensity was found in the remaining void.  
;
# end Validation Reply Form

_audit_creation_date              2016-05-09
_audit_creation_method
;
Olex2 1.2
(compiled 2016.02.19 svn.r3266 for OlexSys, GUI svn.r5155)
;
_shelxl_version_number            2014/6
_publ_contact_author_address      ?
_publ_contact_author_email        ?
_publ_contact_author_name         ''
_publ_contact_author_phone        ?
_publ_section_references
;
Bourhis, L.J., Dolomanov, O.V., Gildea, R.J., Howard, J.A.K., Puschmann, H.
 (2013). in preparation.

Bourhis, L.J., Dolomanov, O.V., Gildea, R.J., Howard, J.A.K., Puschmann, H.
 (2015). Acta Cryst. A71, 59-75.

Dolomanov, O.V., Bourhis, L.J., Gildea, R.J, Howard, J.A.K. & Puschmann, H.
 (2009), J. Appl. Cryst. 42, 339-341.

Sheldrick, G.M. (2015). Acta Cryst. C71, 3-8.
;
_chemical_name_common             ?
_chemical_name_systematic         ?
_chemical_formula_moiety
'C168 H295.14 Cr14 F6 N2 Ni2 O72, 3(C H2 Cl2), 4(C7 H8 O)'
_chemical_formula_sum             'C199 H333.17 Cl6 Cr14 F6 N2 Ni2 O76'
_chemical_formula_weight          5141.95
_chemical_absolute_configuration  ad
_chemical_melting_point           ?
_chemical_oxdiff_formula          Cr14Ni2F6O80C150H150N2
loop_
  _atom_type_symbol
  _atom_type_description
  _atom_type_scat_dispersion_real
  _atom_type_scat_dispersion_imag
  _atom_type_scat_source
 'C' 'C' 0.0033 0.0016 'International Tables Vol C Tables 4.2.6.8 and 6.1.1.4'
 'H' 'H' 0.0000 0.0000 'International Tables Vol C Tables 4.2.6.8 and 6.1.1.4'
 'Cl' 'Cl' 0.1484 0.1585 'International Tables Vol C Tables 4.2.6.8 and 6.1.1.4'
 'Cr' 'Cr' 0.3209 0.6236 'International Tables Vol C Tables 4.2.6.8 and 6.1.1.4'
 'F' 'F' 0.0171 0.0103 'International Tables Vol C Tables 4.2.6.8 and 6.1.1.4'
 'N' 'N' 0.0061 0.0033 'International Tables Vol C Tables 4.2.6.8 and 6.1.1.4'
 'Ni' 'Ni' 0.3393 1.1124 'International Tables Vol C Tables 4.2.6.8 and 6.1.1.4'
 'O' 'O' 0.0106 0.0060 'International Tables Vol C Tables 4.2.6.8 and 6.1.1.4'

_shelx_space_group_comment
;
The symmetry employed for this shelxl refinement is uniquely defined
by the following loop, which should always be used as a source of
symmetry information in preference to the above space-group names.
They are only intended as comments.
;
_space_group_crystal_system       'orthorhombic'
_space_group_IT_number            19
_space_group_name_H-M_alt         'P 21 21 21'
_space_group_name_Hall            'P 2ac 2ab'
loop_
  _space_group_symop_operation_xyz
 'x, y, z'
 '-x+1/2, -y, z+1/2'
 'x+1/2, -y+1/2, -z'
 '-x, y+1/2, -z+1/2'

_cell_length_a                    27.2066(12)
_cell_length_b                    30.7346(17)
_cell_length_c                    31.1172(12)
_cell_angle_alpha                 90
_cell_angle_beta                  90
_cell_angle_gamma                 90
_cell_volume                      26020(2)
_cell_formula_units_Z             4
_cell_measurement_reflns_used     8404
_cell_measurement_temperature     150.03(10)
_cell_measurement_theta_max       23.6290
_cell_measurement_theta_min       3.5200
_shelx_estimated_absorpt_T_max    ?
_shelx_estimated_absorpt_T_min    ?
_exptl_absorpt_coefficient_mu     0.840
_exptl_absorpt_correction_T_max   1.00000
_exptl_absorpt_correction_T_min   0.69087
_exptl_absorpt_correction_type    multi-scan
_exptl_absorpt_process_details
'CrysAlisPro, Agilent Technologies, Version 1.171.37.33 (release 27-03-2014 CrysAlis171 .NET) (compiled Mar 27 2014,17:12:48) Empirical absorption correction using spherical harmonics, implemented in SCALE3 ABSPACK scaling algorithm.'
_exptl_absorpt_special_details    ?
_exptl_crystal_colour             'clear dark violet'
_exptl_crystal_colour_lustre      clear
_exptl_crystal_colour_modifier    dark
_exptl_crystal_colour_primary     violet
_exptl_crystal_density_diffrn     1.313
_exptl_crystal_density_meas       ?
_exptl_crystal_density_method     ?
_exptl_crystal_description        plate
_exptl_crystal_F_000              10789
_exptl_crystal_size_max           0.35
_exptl_crystal_size_mid           0.35
_exptl_crystal_size_min           0.1
_exptl_transmission_factor_max    ?
_exptl_transmission_factor_min    ?
_diffrn_reflns_av_R_equivalents   0.0594
_diffrn_reflns_av_unetI/netI      0.1687
_diffrn_reflns_Laue_measured_fraction_full 0.997
_diffrn_reflns_Laue_measured_fraction_max 0.874
_diffrn_reflns_limit_h_max        28
_diffrn_reflns_limit_h_min        -37
_diffrn_reflns_limit_k_max        43
_diffrn_reflns_limit_k_min        -39
_diffrn_reflns_limit_l_max        35
_diffrn_reflns_limit_l_min        -44
_diffrn_reflns_number             91533
_diffrn_reflns_point_group_measured_fraction_full 0.970
_diffrn_reflns_point_group_measured_fraction_max 0.804
_diffrn_reflns_theta_full         25.242
_diffrn_reflns_theta_max          30.500
_diffrn_reflns_theta_min          3.295
_diffrn_ambient_environment       N~2~
_diffrn_ambient_temperature       150.03(10)
_diffrn_detector                  'CCD plate'
_diffrn_detector_area_resol_mean  8.0714
_diffrn_detector_type             Eos
_diffrn_measured_fraction_theta_full 0.997
_diffrn_measured_fraction_theta_max 0.874
_diffrn_measurement_details
;
#__ type_ start__ end____ width___ exp.time_
  1 omega  -51.00   52.00   1.0000   42.5000
omega____ theta____ kappa____ phi______ frames
    -      -21.3597    0.0000    0.0000 103

#__ type_ start__ end____ width___ exp.time_
  2 omega  -27.00   29.00   1.0000   42.5000
omega____ theta____ kappa____ phi______ frames
    -       22.4535  -57.0000  120.0000 56
;
_diffrn_measurement_device        'four-circle diffractometer'
_diffrn_measurement_device_type   'SuperNova, Single source at offset, Eos'
_diffrn_measurement_method        '\w scans'
_diffrn_orient_matrix_UB_11       0.0094854000
_diffrn_orient_matrix_UB_12       0.0206181000
_diffrn_orient_matrix_UB_13       0.0060403000
_diffrn_orient_matrix_UB_21       0.0237250000
_diffrn_orient_matrix_UB_22       -0.0064456000
_diffrn_orient_matrix_UB_23       -0.0069789000
_diffrn_orient_matrix_UB_31       -0.0052159000
_diffrn_orient_matrix_UB_32       0.0080941000
_diffrn_orient_matrix_UB_33       -0.0208449000
_diffrn_radiation_monochromator   mirror
_diffrn_radiation_probe           x-ray
_diffrn_radiation_type            MoK\a
_diffrn_radiation_wavelength      0.71073
_diffrn_source                    'SuperNova (Mo) X-ray Source'
_reflns_Friedel_coverage          0.747
_reflns_Friedel_fraction_full     0.940
_reflns_Friedel_fraction_max      0.725
_reflns_number_gt                 32612
_reflns_number_total              63790
_reflns_odcompleteness_completeness 99.72
_reflns_odcompleteness_iscentric  1
_reflns_odcompleteness_theta      27.82
_reflns_special_details
;
 Reflections were merged by SHELXL according to the crystal
 class for the calculation of statistics and refinement.
 
 _reflns_Friedel_fraction is defined as the number of unique
 Friedel pairs measured divided by the number that would be
 possible theoretically, ignoring centric projections and
 systematic absences.
;
_reflns_threshold_expression      'I > 2\s(I)'
_computing_cell_refinement
'CrysAlisPro, Agilent Technologies, Version 1.171.37.33 (release 27-03-2014 CrysAlis171 .NET) (compiled Mar 27 2014,17:12:48)'
_computing_data_collection
'CrysAlisPro, Agilent Technologies, Version 1.171.37.33 (release 27-03-2014 CrysAlis171 .NET) (compiled Mar 27 2014,17:12:48)'
_computing_data_reduction
'CrysAlisPro, Agilent Technologies, Version 1.171.37.33 (release 27-03-2014 CrysAlis171 .NET) (compiled Mar 27 2014,17:12:48)'
_computing_molecular_graphics     'Olex2 (Dolomanov et al., 2009)'
_computing_publication_material   'Olex2 (Dolomanov et al., 2009)'
_computing_structure_refinement   'ShelXL (Sheldrick, 2015)'
_computing_structure_solution     'olex2.solve (Bourhis et al., 2015)'
_refine_diff_density_max          1.605
_refine_diff_density_min          -1.035
_refine_diff_density_rms          0.111
_refine_ls_abs_structure_details
;
 Flack x determined using 9817 quotients [(I+)-(I-)]/[(I+)+(I-)]
 (Parsons, Flack and Wagner, Acta Cryst. B69 (2013) 249-259).
;
_refine_ls_abs_structure_Flack    -0.026(7)
_refine_ls_extinction_coef        .
_refine_ls_extinction_method      none
_refine_ls_goodness_of_fit_ref    1.032
_refine_ls_hydrogen_treatment     constr
_refine_ls_matrix_type            full
_refine_ls_number_parameters      2972
_refine_ls_number_reflns          63790
_refine_ls_number_restraints      1535
_refine_ls_R_factor_all           0.1949
_refine_ls_R_factor_gt            0.0941
_refine_ls_restrained_S_all       1.036
_refine_ls_shift/su_max           0.004
_refine_ls_shift/su_mean          0.000
_refine_ls_structure_factor_coef  Fsqd
_refine_ls_weighting_details
'w=1/[\s^2^(Fo^2^)+(0.1018P)^2^+33.1912P] where P=(Fo^2^+2Fc^2^)/3'
_refine_ls_weighting_scheme       calc
_refine_ls_wR_factor_gt           0.1978
_refine_ls_wR_factor_ref          0.2590
_refine_special_details           
;
SOme pivalate ligand were found disordered and were modelled over two different
positions. The C-C distances were restrained using SADI command. 
The atomic displacement parameters (adps) were also restrained using RIgu 
command. 
The adps of the anisol and DCM solvent molecules were also restrained using
Rigu and in some case constrained using EADP.
;
_olex2_refinement_description
;
1. Fixed Uiso
 At 1.2 times of:
  All C(H) groups, All C(H,H) groups
 At 1.5 times of:
  All C(H,H,H) groups, All C(H,H,H,H,H,H) groups
2. Restrained distances
 C246-C245
 2.4 with sigma of 0.02
 C837-O836
 1.45 with sigma of 0.02
 C830-C837
 2.4 with sigma of 0.02
 O836-C830
 1.45 with sigma of 0.02
 C831-O836
 2.4 with sigma of 0.02
 O836-C835
 2.4 with sigma of 0.02
 C215-C213
 2.4 with sigma of 0.02
 C712-C217
 2.4 with sigma of 0.02
 C214-C712
 1.54 with sigma of 0.02
 C745-C747 \\sim C747-C746
 with sigma of 0.02
 C225-C224 \\sim C721-C224 \\sim C723-C224 \\sim C227-C224 \\sim C722-C224
\\sim C226-C224
 with sigma of 0.02
 C74-C572 \\sim C75-C74 \\sim C74-C571 \\sim C76-C74 \\sim C74-C573 \\sim
C77-C74
 with sigma of 0.02
 C75-C76 \\sim C76-C77 \\sim C77-C75 \\sim C571-C572 \\sim C572-C573 \\sim
C573-C571
 with sigma of 0.02
 C582-C4 \\sim C87-C4 \\sim C583-C4 \\sim C18-C4 \\sim C581-C4 \\sim C85-C4
 with sigma of 0.02
 C581-C583 \\sim C583-C582
 with sigma of 0.02
 C136-C134 \\sim C633-C134 \\sim C137-C134 \\sim C631-C134 \\sim C135-C134
\\sim C632-C134
 with sigma of 0.02
 C135-C136 \\sim C136-C137 \\sim C137-C135 \\sim C631-C632 \\sim C632-C633
\\sim C633-C631
 with sigma of 0.02
 C744-C246 \\sim C747-C744 \\sim C744-C245 \\sim C745-C744 \\sim C744-C247
\\sim C746-C744
 with sigma of 0.02
 C45-C44 \\sim C47-C44 \\sim C541-C44 \\sim C46-C44 \\sim C542-C44
 with sigma of 0.02
 Cl1-Cl2 \\sim Cl3-Cl4 \\sim Cl5-Cl6
 with sigma of 0.02
 C541-C543 \\sim C543-C542
 with sigma of 0.02
 C543-C44 \\sim C45-C44 \\sim C541-C44 \\sim C44-C46 \\sim C542-C44 \\sim
C44-C47
 with sigma of 0.02
 C47-C46 \\sim C47-C45 \\sim C45-C46 \\sim C541-C542 \\sim C542-C543 \\sim
C543-C541
 with sigma of 0.02
 C287-C284 \\sim C881-C284 \\sim C285-C284 \\sim C882-C284 \\sim C286-C284
\\sim C883-C284
 with sigma of 0.02
 C285-C286 \\sim C286-C287 \\sim C287-C285 \\sim C881-C882 \\sim C882-C883
\\sim C883-C881
 with sigma of 0.02
 Cl6-C1 \\sim Cl5-C1 \\sim Cl3-C3A \\sim Cl4-C3A \\sim Cl1-C17A \\sim Cl2-C17A
 with sigma of 0.02
 C35-C34 \\sim C531-C34 \\sim C37-C34 \\sim C533-C34 \\sim C36-C34 \\sim
C532-C34
 with sigma of 0.02
 C35-C36 \\sim C36-C37 \\sim C37-C35 \\sim C531-C532 \\sim C532-C533 \\sim
C533-C531
 with sigma of 0.02
 C713-C214 \\sim C215-C214 \\sim C216-C214 \\sim C712-C214 \\sim C711-C214
\\sim C217-C214
 with sigma of 0.02
 C217-C216 \\sim C217-C215 \\sim C215-C216 \\sim C711-C712 \\sim C712-C713
\\sim C713-C711
 with sigma of 0.02
 C115-C116 \\sim C115-C117 \\sim C116-C117 \\sim C611-C612 \\sim C611-C613
\\sim C612-C613
 with sigma of 0.02
 C612-C114 \\sim C117-C114 \\sim C611-C114 \\sim C115-C114 \\sim C613-C114
\\sim C116-C114
 with sigma of 0.02
3. Uiso/Uaniso restraints and constraints
C47 \\sim C542 \\sim C46 \\sim C541 \\sim C45 \\sim C543: within 2A with sigma
of 0.02 and sigma for terminal atoms of 0.04
C881 \\sim C287 \\sim C883 \\sim C286 \\sim C882 \\sim C285: within 1.7A with
sigma of 0.02 and sigma for terminal atoms of 0.04
C514 \\sim C19 \\sim C515 \\sim C1B \\sim C516 \\sim C16: within 1.7A with
sigma of 0.02 and sigma for terminal atoms of 0.04
C126 \\sim C127 \\sim C125: within 1.7A with sigma of 0.04 and sigma for
terminal atoms of 0.08
C36 \\sim C532 \\sim C35 \\sim C531 \\sim C37 \\sim C533: within 1.7A with
sigma of 0.02 and sigma for terminal atoms of 0.04
C126 \\sim C125 \\sim C127: within 1.7A with sigma of 0.04 and sigma for
terminal atoms of 0.08
C217 \\sim C711 \\sim C712 \\sim C216 \\sim C713 \\sim C215: within 1.7A with
sigma of 0.02 and sigma for terminal atoms of 0.04
C145 \\sim C146 \\sim C147: within 1.7A with sigma of 0.004 and sigma for
terminal atoms of 0.008
O52 \\sim O51: within 2A with sigma of 0.002 and sigma for terminal atoms of
0.004
O21 \\sim O22: within 2A with sigma of 0.001 and sigma for terminal atoms of
0.001
C612 \\sim C117 \\sim C115 \\sim C613 \\sim C116 \\sim C611: within 1.7A with
sigma of 0.004 and sigma for terminal atoms of 0.008
Uanis(Cl6) = Uanis(Cl5)
Uanis(C543) = Uanis(C541) = Uanis(C542)
Uanis(C881) = Uanis(C287)
Uanis(C1) = Uanis(C17A) = Uanis(C3A)
Uanis(C37) = Uanis(C533) = Uanis(C36) = Uanis(C532) = Uanis(C35) = Uanis(C531)
Uanis(O21) = Uanis(O22)
4. Rigid body (RIGU) restrains
 C804, C803, C802, C801, C800, C805, C807, O806
 with sigma for 1-2 distances of 0.004 and sigma for 1-3 distances of 0.004
 O816, C812, C811, C810, C815, C814, C813, C817
 with sigma for 1-2 distances of 0.004 and sigma for 1-3 distances of 0.004
 C746, C747, C745
 with sigma for 1-2 distances of 0.004 and sigma for 1-3 distances of 0.004
 C234, C733, C732, C731, C233
 with sigma for 1-2 distances of 0.004 and sigma for 1-3 distances of 0.004
 C236, C234, C237, C235, C233
 with sigma for 1-2 distances of 0.004 and sigma for 1-3 distances of 0.004
 C246, C245, C247, C744, C743
 with sigma for 1-2 distances of 0.004 and sigma for 1-3 distances of 0.004
 O836, C837, C830, C835, C834, C833, C832
 with sigma for 1-2 distances of 0.004 and sigma for 1-3 distances of 0.004
 C572, C573, C571, C74, C73
 with sigma for 1-2 distances of 0.004 and sigma for 1-3 distances of 0.004
 C77, C76, C75, C74
 with sigma for 1-2 distances of 0.004 and sigma for 1-3 distances of 0.004
 C581, C582, C4, C583, C83
 with sigma for 1-2 distances of 0.004 and sigma for 1-3 distances of 0.004
 C18, C85, C87, C4, C83
 with sigma for 1-2 distances of 0.004 and sigma for 1-3 distances of 0.004
 C631, C632, C633, C134, C133
 with sigma for 1-2 distances of 0.004 and sigma for 1-3 distances of 0.004
 C136, C135, C134, C137
 with sigma for 1-2 distances of 0.004 and sigma for 1-3 distances of 0.004
 O52, C53, O51, C54, C55, C56, C57
 with sigma for 1-2 distances of 0.004 and sigma for 1-3 distances of 0.004
 C285, C286, C284, C287, C283
 with sigma for 1-2 distances of 0.004 and sigma for 1-3 distances of 0.004
 C46, C44, C47, C45
 with sigma for 1-2 distances of 0.004 and sigma for 1-3 distances of 0.004
 Cl6, C1, Cl5
 with sigma for 1-2 distances of 0.004 and sigma for 1-3 distances of 0.004
 C217, C216, C214, C215
 with sigma for 1-2 distances of 0.004 and sigma for 1-3 distances of 0.004
 O828, C823, C824, C825, C820, C821, C822, C827, O826
 with sigma for 1-2 distances of 0.004 and sigma for 1-3 distances of 0.004
 C35, C533, C532, C34
 with sigma for 1-2 distances of 0.004 and sigma for 1-3 distances of 0.004
 C531, C37, C34, C36
 with sigma for 1-2 distances of 0.004 and sigma for 1-3 distances of 0.004
 C723, C225, C721, C226, C722, C227, C224, C223
 with sigma for 1-2 distances of 0.004 and sigma for 1-3 distances of 0.004
 C204, C206, C205, C1A, C203
 with sigma for 1-2 distances of 0.004 and sigma for 1-3 distances of 0.004
 C711, C217, C214, C215, C713, C216, C712, C213
 with sigma for 1-2 distances of 0.004 and sigma for 1-3 distances of 0.004
 C123, C124, C126, C127, C125
 with sigma for 1-2 distances of 0.004 and sigma for 1-3 distances of 0.004
 C245, C745, C247, C746, C246, C747, C744, C743
 with sigma for 1-2 distances of 0.004 and sigma for 1-3 distances of 0.004
 C146, C144, C145, C147, C143
 with sigma for 1-2 distances of 0.004 and sigma for 1-3 distances of 0.004
 C156, C155, C154, C157, C11
 with sigma for 1-2 distances of 0.004 and sigma for 1-3 distances of 0.004
 O52, C53, O51, C54, C55, C56, C57, Cr2, Cr3
 with sigma for 1-2 distances of 0.004 and sigma for 1-3 distances of 0.004
 C14, C516, C16, C514, C19, C515, C13, O12, O4
 with sigma for 1-2 distances of 0.004 and sigma for 1-3 distances of 0.004
 O21, C23, O22, C24, C26, C25, C27
 with sigma for 1-2 distances of 0.004 and sigma for 1-3 distances of 0.004
 O22, C23, O21, C24, C25, C27, C26, Cr3, Cr4
 with sigma for 1-2 distances of 0.004 and sigma for 1-3 distances of 0.004
 C611, C613, C114, C612, C113
 with sigma for 1-2 distances of 0.004 and sigma for 1-3 distances of 0.004
 C611, C612, C114, C113
 with sigma for 1-2 distances of 0.004 and sigma for 1-3 distances of 0.004
 C114, C117, C116, C115
 with sigma for 1-2 distances of 0.002 and sigma for 1-3 distances of 0.002
 C294, C296, C295, C297, C293
 with sigma for 1-2 distances of 0.002 and sigma for 1-3 distances of 0.002
 C186, C184, C187, C185, C183
 with sigma for 1-2 distances of 0.002 and sigma for 1-3 distances of 0.002
 C165, C164, C166, C167, C163
 with sigma for 1-2 distances of 0.002 and sigma for 1-3 distances of 0.002
5. Others
 Sof(H825)=Sof(H82D)=Sof(H82E)=Sof(H82F)=Sof(O826)=1-FVAR(1)
 Sof(O828)=Sof(H820)=Sof(H82A)=Sof(H82B)=Sof(H82C)=FVAR(1)
 Sof(C581)=Sof(H58A)=Sof(H58B)=Sof(H58C)=Sof(C583)=Sof(H58D)=Sof(H58E)=
 Sof(H58F)=Sof(C582)=Sof(H58G)=Sof(H58H)=Sof(H58I)=1-FVAR(2)
 Sof(C87)=Sof(H87A)=Sof(H87B)=Sof(H87C)=Sof(C85)=Sof(H85A)=Sof(H85B)=Sof(H85C)=
 Sof(C18)=Sof(H18D)=Sof(H18E)=Sof(H18F)=FVAR(2)
 Sof(C633)=Sof(H63A)=Sof(H63B)=Sof(H63C)=Sof(C632)=Sof(H63D)=Sof(H63E)=
 Sof(H63F)=Sof(C631)=Sof(H63G)=Sof(H63H)=Sof(H63I)=1-FVAR(3)
 Sof(C137)=Sof(H13A)=Sof(H13B)=Sof(H13C)=Sof(C135)=Sof(H13D)=Sof(H13E)=
 Sof(H13F)=Sof(C136)=Sof(H13G)=Sof(H13H)=Sof(H13I)=FVAR(3)
 Sof(C516)=Sof(H51A)=Sof(H51B)=Sof(H51C)=Sof(C515)=Sof(H51D)=Sof(H51E)=
 Sof(H51F)=Sof(C514)=Sof(H51G)=Sof(H51H)=Sof(H51I)=1-FVAR(4)
 Sof(C16)=Sof(H16D)=Sof(H16E)=Sof(H16F)=Sof(C19)=Sof(H19J)=Sof(H19K)=Sof(H19L)=
 Sof(C1B)=Sof(H1BA)=Sof(H1BB)=Sof(H1BC)=FVAR(4)
 Sof(C541)=Sof(H54A)=Sof(H54B)=Sof(H54C)=Sof(C543)=Sof(H54D)=Sof(H54E)=
 Sof(H54F)=Sof(C542)=Sof(H54G)=Sof(H54H)=Sof(H54I)=1-FVAR(5)
 Sof(C47)=Sof(H47A)=Sof(H47B)=Sof(H47C)=Sof(C46)=Sof(H46A)=Sof(H46B)=Sof(H46C)=
 Sof(C45)=Sof(H45A)=Sof(H45B)=Sof(H45C)=FVAR(5)
 Sof(C613)=Sof(H61A)=Sof(H61B)=Sof(H61C)=Sof(C611)=Sof(H61D)=Sof(H61E)=
 Sof(H61F)=Sof(C612)=Sof(H61G)=Sof(H61H)=Sof(H61I)=1-FVAR(6)
 Sof(C116)=Sof(H11A)=Sof(H11B)=Sof(H11C)=Sof(C117)=Sof(H11D)=Sof(H11E)=
 Sof(H11F)=Sof(C115)=Sof(H11G)=Sof(H11H)=Sof(H11I)=FVAR(6)
 Sof(C721)=Sof(H72A)=Sof(H72B)=Sof(H72C)=Sof(C722)=Sof(H72D)=Sof(H72E)=
 Sof(H72F)=Sof(C723)=Sof(H72G)=Sof(H72H)=Sof(H72I)=1-FVAR(7)
 Sof(C226)=Sof(H22A)=Sof(H22B)=Sof(H22C)=Sof(C225)=Sof(H22D)=Sof(H22E)=
 Sof(H22F)=Sof(C227)=Sof(H22G)=Sof(H22H)=Sof(H22I)=FVAR(7)
 Sof(C731)=Sof(H73A)=Sof(H73B)=Sof(H73C)=Sof(C733)=Sof(H73D)=Sof(H73E)=
 Sof(H73F)=Sof(C732)=Sof(H73G)=Sof(H73H)=Sof(H73I)=1-FVAR(8)
 Sof(C235)=Sof(H23A)=Sof(H23B)=Sof(H23C)=Sof(C237)=Sof(H23D)=Sof(H23E)=
 Sof(H23F)=Sof(C236)=Sof(H23G)=Sof(H23H)=Sof(H23I)=FVAR(8)
 Sof(C746)=Sof(H74A)=Sof(H74B)=Sof(H74C)=Sof(C745)=Sof(H74D)=Sof(H74E)=
 Sof(H74F)=Sof(C747)=Sof(H74G)=Sof(H74H)=Sof(H74I)=1-FVAR(9)
 Sof(C245)=Sof(H24A)=Sof(H24B)=Sof(H24C)=Sof(C247)=Sof(H24D)=Sof(H24E)=
 Sof(H24F)=Sof(C246)=Sof(H24G)=Sof(H24H)=Sof(H24I)=FVAR(9)
 Sof(C713)=Sof(H71A)=Sof(H71B)=Sof(H71C)=Sof(C711)=Sof(H71D)=Sof(H71E)=
 Sof(H71F)=Sof(C712)=Sof(H71G)=Sof(H71H)=Sof(H71I)=1-FVAR(10)
 Sof(C217)=Sof(H21A)=Sof(H21B)=Sof(H21C)=Sof(C215)=Sof(C216)=Sof(H21D)=
 Sof(H21E)=Sof(H21F)=FVAR(10)
 Sof(C572)=Sof(H57D)=Sof(H57E)=Sof(H57F)=Sof(C573)=Sof(H57G)=Sof(H57H)=
 Sof(H57I)=Sof(C571)=Sof(H57J)=Sof(H57K)=Sof(H57L)=1-FVAR(11)
 Sof(C75)=Sof(H75A)=Sof(H75B)=Sof(H75C)=Sof(C76)=Sof(H76A)=Sof(H76B)=Sof(H76C)=
 Sof(C77)=Sof(H77A)=Sof(H77B)=Sof(H77C)=FVAR(11)
 Sof(C881)=Sof(H88A)=Sof(H88B)=Sof(H88C)=Sof(C882)=Sof(H88D)=Sof(H88E)=
 Sof(H88F)=Sof(C883)=Sof(H88G)=Sof(H88H)=Sof(H88I)=1-FVAR(12)
 Sof(C286)=Sof(H28A)=Sof(H28B)=Sof(H28C)=Sof(C287)=Sof(H28D)=Sof(H28E)=
 Sof(H28F)=Sof(C285)=Sof(H28G)=Sof(H28H)=Sof(H28I)=FVAR(12)
 Sof(C531)=Sof(H53A)=Sof(H53B)=Sof(H53C)=Sof(C532)=Sof(H53D)=Sof(H53E)=
 Sof(H53F)=Sof(C533)=Sof(H53G)=Sof(H53H)=Sof(H53I)=1-FVAR(13)
 Sof(C36)=Sof(H36A)=Sof(H36B)=Sof(H36C)=Sof(C35)=Sof(H35A)=Sof(H35B)=Sof(H35C)=
 Sof(C37)=Sof(H37A)=Sof(H37B)=Sof(H37C)=FVAR(13)
6.a Ternary CH refined with riding coordinates:
 C907(H907), C901(H901), C910(H910), C904(H904), C908(H908), C903(H903),
 C902(H902), C909(H909)
6.b Secondary CH2 refined with riding coordinates:
 C911(H91A,H91B), C900(H90A,H90B), C906(H90C,H90D), C905(H90E,H90F), C3A(H3AA,
 H3AB), C17A(H17J,H17K), C1(H1A,H1B)
6.c Me refined with riding coordinates:
 C106(H10A,H10B,H10C), C109(H10D,H10E,H10F), C26(H26A,H26B,H26C), C177(H17A,
 H17B,H17C), C27(H27A,H27B,H27C), C95(H95A,H95B,H95C), C25(H25A,H25B,H25C),
 C137(H13A,H13B,H13C), C97(H97A,H97B,H97C), C96(H96A,H96B,H96C), C36(H36A,H36B,
 H36C), C66(H66A,H66B,H66C), C65(H65A,H65B,H65C), C145(H14A,H14B,H14C),
 C176(H17D,H17E,H17F), C87(H87A,H87B,H87C), C175(H17G,H17H,H17I), C135(H13D,
 H13E,H13F), C75(H75A,H75B,H75C), C5(H5A,H5B,H5C), C147(H14D,H14E,H14F),
 C57(H57A,H57B,H57C), C55(H55A,H55B,H55C), C7(H7A,H7B,H7C), C47(H47A,H47B,H47C),
  C56(H56A,H56B,H56C), C156(H15A,H15B,H15C), C35(H35A,H35B,H35C), C46(H46A,H46B,
 H46C), C85(H85A,H85B,H85C), C37(H37A,H37B,H37C), C107(H10G,H10H,H10I),
 C146(H14G,H14H,H14I), C76(H76A,H76B,H76C), C157(H15D,H15E,H15F), C12(H12A,H12B,
 H12C), C105(H10J,H10K,H10L), C136(H13G,H13H,H13I), C912(H91C,H91D,H91E),
 C167(H16A,H16B,H16C), C275(H27D,H27E,H27F), C255(H25D,H25E,H25F), C276(H27G,
 H27H,H27I), C257(H25G,H25H,H25I), C277(H27J,H27K,H27L), C295(H29A,H29B,H29C),
 C286(H28A,H28B,H28C), C256(H25J,H25K,H25L), C197(H19A,H19B,H19C), C195(H19D,
 H19E,H19F), C116(H11A,H11B,H11C), C267(H26D,H26E,H26F), C266(H26G,H26H,H26I),
 C196(H19G,H19H,H19I), C297(H29D,H29E,H29F), C16(H16D,H16E,H16F), C265(H26J,
 H26K,H26L), C117(H11D,H11E,H11F), C296(H29G,H29H,H29I), C165(H16G,H16H,H16I),
 C187(H18A,H18B,H18C), C287(H28D,H28E,H28F), C235(H23A,H23B,H23C), C166(H16J,
 H16K,H16L), C155(H15G,H15H,H15I), C18(H18D,H18E,H18F), C185(H18G,H18H,H18I),
 C77(H77A,H77B,H77C), C19(H19J,H19K,H19L), C217(H21A,H21B,H21C), C115(H11G,H11H,
 H11I), C285(H28G,H28H,H28I), C237(H23D,H23E,H23F), C245(H24A,H24B,H24C),
 C67(H67A,H67B,H67C), C186(H18J,H18K,H18L), C247(H24D,H24E,H24F), C236(H23G,
 H23H,H23I), C1A(H1AA,H1AB,H1AC), C837(H83A,H83B,H83C), C216(H21D,H21E,H21F),
 C817(H81A,H81B,H81C), C827(H82A,H82B,H82C), C827(H82D,H82E,H82F), C226(H22A,
 H22B,H22C), C225(H22D,H22E,H22F), C206(H20A,H20B,H20C), C246(H24G,H24H,H24I),
 C205(H20D,H20E,H20F), C1B(H1BA,H1BB,H1BC), C227(H22G,H22H,H22I), C45(H45A,H45B,
 H45C), C807(H80A,H80B,H80C), C581(H58A,H58B,H58C), C583(H58D,H58E,H58F),
 C582(H58G,H58H,H58I), C633(H63A,H63B,H63C), C632(H63D,H63E,H63F), C631(H63G,
 H63H,H63I), C516(H51A,H51B,H51C), C515(H51D,H51E,H51F), C514(H51G,H51H,H51I),
 C541(H54A,H54B,H54C), C543(H54D,H54E,H54F), C542(H54G,H54H,H54I), C613(H61A,
 H61B,H61C), C611(H61D,H61E,H61F), C612(H61G,H61H,H61I), C721(H72A,H72B,H72C),
 C722(H72D,H72E,H72F), C723(H72G,H72H,H72I), C731(H73A,H73B,H73C), C733(H73D,
 H73E,H73F), C732(H73G,H73H,H73I), C746(H74A,H74B,H74C), C745(H74D,H74E,H74F),
 C713(H71A,H71B,H71C), C711(H71D,H71E,H71F), C712(H71G,H71H,H71I), C572(H57D,
 H57E,H57F), C573(H57G,H57H,H57I), C571(H57J,H57K,H57L), C747(H74G,H74H,H74I),
 C881(H88A,H88B,H88C), C882(H88D,H88E,H88F), C883(H88G,H88H,H88I), C125(H12D,
 H12E,H12F), C127(H12G,H12H,H12I), C126(H12J,H12K,H12L), C531(H53A,H53B,H53C),
 C532(H53D,H53E,H53F), C533(H53G,H53H,H53I)
6.d Aromatic/amide H refined with riding coordinates:
 C954(H954), C955(H955), C951(H951), C952(H952), C823(H823), C824(H824),
 C825(H825), C820(H820), C821(H821), C822(H822), C835(H835), C834(H834),
 C833(H833), C832(H832), C831(H831), C804(H804), C802(H802), C801(H801),
 C800(H800), C805(H805), C812(H812), C811(H811), C815(H815), C814(H814),
 C813(H813)
6.e Fitted hexagon refined as free rotating group:
 C823(C824,C825,C820,C821,C822), C835(C834,C833,C832,C831,C830), C804(C803,
 C802,C801,C800,C805), C812(C811,C810,C815,C814,C813)
;
_atom_sites_solution_hydrogens    geom
_atom_sites_solution_primary      iterative
_atom_sites_solution_secondary    ?
loop_
  _atom_site_label
  _atom_site_type_symbol
  _atom_site_fract_x
  _atom_site_fract_y
  _atom_site_fract_z
  _atom_site_U_iso_or_equiv
  _atom_site_adp_type
  _atom_site_occupancy
  _atom_site_site_symmetry_order
  _atom_site_calc_flag
  _atom_site_refinement_flags_posn
  _atom_site_refinement_flags_adp
  _atom_site_refinement_flags_occupancy
  _atom_site_disorder_assembly
  _atom_site_disorder_group
 Ni11 Ni 0.59708(5) 1.04174(5) 0.63450(4) 0.0311(3) Uani 1 1 d . . . . .
 Ni5 Ni 0.36344(5) 0.98929(5) 0.55406(4) 0.0307(3) Uani 1 1 d . . . . .
 Cr12 Cr 0.56672(7) 1.11213(6) 0.72137(5) 0.0298(4) Uani 1 1 d . . . . .
 Cr4 Cr 0.38059(7) 0.88647(6) 0.51973(5) 0.0310(4) Uani 1 1 d . U . . .
 Cr13 Cr 0.50599(7) 1.10017(6) 0.81526(5) 0.0298(4) Uani 1 1 d . . . . .
 Cr2 Cr 0.40836(7) 0.87835(6) 0.31796(5) 0.0330(4) Uani 1 1 d . U . . .
 Cr7 Cr 0.38917(7) 1.11582(6) 0.39433(6) 0.0363(4) Uani 1 1 d . . . . .
 Cr1 Cr 0.43487(7) 0.97345(6) 0.26763(6) 0.0343(4) Uani 1 1 d . . . . .
 Cr18 Cr 0.65422(6) 0.94668(6) 0.64935(6) 0.0342(4) Uani 1 1 d . . . . .
 Cr6 Cr 0.33399(7) 1.07453(6) 0.48189(6) 0.0344(4) Uani 1 1 d . . . . .
 Cr17 Cr 0.69386(7) 0.89874(7) 0.74174(7) 0.0398(5) Uani 1 1 d . . . . .
 Cr8 Cr 0.42828(7) 1.07918(6) 0.29918(6) 0.0397(5) Uani 1 1 d . . . . .
 Cr14 Cr 0.51414(8) 1.03750(7) 0.90249(6) 0.0429(5) Uani 1 1 d . . . . .
 Cr3 Cr 0.39439(10) 0.84268(6) 0.42006(6) 0.0497(6) Uani 1 1 d . U . . .
 Cr15 Cr 0.57957(9) 0.94518(7) 0.91310(6) 0.0472(5) Uani 1 1 d . . . . .
 Cr16 Cr 0.65599(8) 0.88916(7) 0.84605(7) 0.0475(5) Uani 1 1 d . . . . .
 F17 F 0.3690(2) 0.88563(19) 0.45871(17) 0.0295(13) Uani 1 1 d . . . . .
 F11 F 0.5652(2) 1.06025(19) 0.68970(18) 0.0305(13) Uani 1 1 d . . . . .
 F1 F 0.6689(2) 0.9469(2) 0.7107(2) 0.0387(15) Uani 1 1 d . . . . .
 F2 F 0.5996(2) 0.9822(2) 0.66122(19) 0.0352(15) Uani 1 1 d . . . . .
 F21 F 0.3972(2) 0.94609(19) 0.51552(18) 0.0327(14) Uani 1 1 d . . . . .
 F22 F 0.3732(2) 1.0305(2) 0.50483(18) 0.0315(14) Uani 1 1 d . . . . .
 O23 O 0.4176(3) 0.8866(2) 0.3798(2) 0.0293(16) Uani 1 1 d . . . . .
 O24 O 0.4073(3) 0.9417(2) 0.3166(2) 0.0303(16) Uani 1 1 d . . . . .
 O11 O 0.5458(3) 1.0634(2) 0.8520(2) 0.0313(17) Uani 1 1 d . . . . .
 O26 O 0.3839(3) 1.0733(2) 0.3489(2) 0.0340(17) Uani 1 1 d . . . . .
 O162 O 0.4671(3) 1.1347(2) 0.7742(2) 0.0338(18) Uani 1 1 d . . . . .
 O161 O 0.4977(3) 1.1253(2) 0.7079(2) 0.0326(17) Uani 1 1 d . . . . .
 O192 O 0.4657(3) 1.1253(3) 0.8618(2) 0.0368(19) Uani 1 1 d . . . . .
 O2 O 0.3917(3) 0.8866(3) 0.5817(2) 0.0406(19) Uani 1 1 d . . . . .
 O141 O 0.3298(3) 1.0384(3) 0.5856(2) 0.0382(19) Uani 1 1 d . . . . .
 O142 O 0.2937(3) 1.0779(3) 0.5339(3) 0.043(2) Uani 1 1 d . . . . .
 O82 O 0.3677(3) 0.9937(3) 0.2527(2) 0.042(2) Uani 1 1 d . . . . .
 O282 O 0.6405(3) 0.9499(3) 0.5877(2) 0.0401(19) Uani 1 1 d . . . . .
 O262 O 0.6521(3) 0.8594(3) 0.7089(3) 0.042(2) Uani 1 1 d . . . . .
 O1 O 0.5482(3) 1.0765(2) 0.7711(2) 0.0277(16) Uani 1 1 d . . . . .
 O51 O 0.4146(4) 0.8143(3) 0.3190(2) 0.046(2) Uani 1 1 d . U . . .
 O112 O 0.4853(3) 1.0974(3) 0.3352(3) 0.051(2) Uani 1 1 d . . . . .
 O271 O 0.7083(3) 0.9061(3) 0.6357(3) 0.043(2) Uani 1 1 d . . . . .
 O40 O 0.3727(3) 1.0665(2) 0.4300(2) 0.0320(17) Uani 1 1 d . . . . .
 O12 O 0.2959(3) 0.9681(3) 0.5310(2) 0.0357(18) Uani 1 1 d . U . . .
 O152 O 0.5936(3) 1.1034(3) 0.6130(2) 0.0368(18) Uani 1 1 d . . . . .
 O43 O 0.4442(3) 1.0184(3) 0.3114(2) 0.0343(18) Uani 1 1 d . . . . .
 O72 O 0.4803(3) 0.8804(3) 0.3056(3) 0.046(2) Uani 1 1 d . . . . .
 O41 O 0.3363(3) 0.8738(3) 0.3285(3) 0.050(2) Uani 1 1 d . . . . .
 N953 N 0.5255(3) 1.0270(3) 0.6114(3) 0.033(2) Uani 1 1 d . . . . .
 O182 O 0.4559(3) 1.0538(3) 0.8064(2) 0.0351(18) Uani 1 1 d . . . . .
 Cl4 Cl 0.5236(6) 1.0713(5) 0.5134(5) 0.292(7) Uani 1 1 d D . . . .
 O261 O 0.6115(3) 0.8955(3) 0.6566(3) 0.0395(19) Uani 1 1 d . . . . .
 O32 O 0.4510(3) 0.8737(3) 0.5124(3) 0.046(2) Uani 1 1 d . . . . .
 O3 O 0.2895(3) 1.0263(4) 0.4556(3) 0.060(3) Uani 1 1 d . . . . .
 O291 O 0.7028(3) 0.9925(3) 0.6412(3) 0.042(2) Uani 1 1 d . . . . .
 O81 O 0.3716(3) 1.0662(3) 0.2629(3) 0.048(2) Uani 1 1 d . . . . .
 O71 O 0.5001(3) 0.9465(3) 0.2797(3) 0.042(2) Uani 1 1 d . . . . .
 O281 O 0.6255(3) 1.0206(3) 0.5788(2) 0.040(2) Uani 1 1 d . . . . .
 Cl2 Cl 0.9474(5) 0.8790(4) 0.5568(3) 0.230(5) Uani 1 1 d D . . . .
 O61 O 0.4261(3) 0.9292(3) 0.2218(2) 0.043(2) Uani 1 1 d . . . . .
 O272 O 0.7459(3) 0.8923(3) 0.6975(3) 0.056(3) Uani 1 1 d . . . . .
 N950 N 0.4341(3) 1.0071(3) 0.5771(3) 0.029(2) Uani 1 1 d . . . . .
 O4 O 0.3107(3) 0.8961(3) 0.5296(2) 0.0368(18) Uani 1 1 d . U . . .
 O5 O 0.5387(3) 0.9833(2) 0.8783(2) 0.0361(19) Uani 1 1 d . . . . .
 O741 O 0.7244(4) 0.8480(3) 0.7683(3) 0.062(3) Uani 1 1 d . . . . .
 O151 O 0.5911(3) 1.1459(2) 0.6719(2) 0.0377(19) Uani 1 1 d . . . . .
 O191 O 0.4877(4) 1.0929(3) 0.9238(3) 0.055(3) Uani 1 1 d . . . . .
 O6 O 0.6422(3) 0.9058(2) 0.7860(3) 0.0383(19) Uani 1 1 d . . . . .
 O171 O 0.5508(3) 1.1506(2) 0.8232(2) 0.0367(19) Uani 1 1 d . . . . .
 O742 O 0.6889(5) 0.8343(3) 0.8310(4) 0.074(3) Uani 1 1 d . . . . .
 O222 O 0.5429(4) 0.8923(3) 0.8957(3) 0.053(2) Uani 1 1 d . . . . .
 O101 O 0.4033(3) 1.1656(3) 0.3573(3) 0.047(2) Uani 1 1 d . . . . .
 O111 O 0.4609(3) 1.1048(3) 0.4024(3) 0.051(2) Uani 1 1 d . . . . .
 O91 O 0.4676(3) 1.0107(3) 0.2249(3) 0.044(2) Uani 1 1 d . . . . .
 O22 O 0.3660(5) 0.8241(3) 0.5242(3) 0.064(2) Uani 1 1 d . U . . .
 O121 O 0.3783(3) 1.1197(3) 0.5042(3) 0.045(2) Uani 1 1 d . . . . .
 O221 O 0.5951(4) 0.8539(3) 0.8535(3) 0.051(2) Uani 1 1 d . . . . .
 O7 O 0.6176(3) 0.9410(3) 0.8598(2) 0.0383(19) Uani 1 1 d . . . . .
 O131 O 0.3190(3) 1.1322(3) 0.3884(3) 0.045(2) Uani 1 1 d . . . . .
 O172 O 0.5724(3) 1.1657(2) 0.7553(2) 0.0396(19) Uani 1 1 d . . . . .
 O251 O 0.7360(3) 0.9381(3) 0.7739(3) 0.051(2) Uani 1 1 d . . . . .
 Cl1 Cl 0.9306(7) 0.9691(4) 0.5447(3) 0.293(8) Uani 1 1 d D . . . .
 O292 O 0.6681(3) 1.0559(3) 0.6582(3) 0.043(2) Uani 1 1 d . . . . .
 C911 C 0.6350(4) 1.0756(4) 0.7826(4) 0.038(3) Uani 1 1 d . . . . .
 H91A H 0.6347 1.0985 0.8050 0.045 Uiso 1 1 calc R . . . .
 H91B H 0.6639 1.0567 0.7877 0.045 Uiso 1 1 calc R . . . .
 C954 C 0.5144(4) 0.9873(4) 0.5973(3) 0.030(2) Uani 1 1 d . . . . .
 H954 H 0.5388 0.9652 0.5986 0.036 Uiso 1 1 calc R . . . .
 O132 O 0.2907(3) 1.1189(3) 0.4560(3) 0.047(2) Uani 1 1 d . . . . .
 O252 O 0.7180(3) 0.9232(4) 0.8429(3) 0.060(3) Uani 1 1 d . . . . .
 O8 O 0.3575(3) 0.9487(3) 0.6051(2) 0.0364(18) Uani 1 1 d . . . . .
 O92 O 0.4731(3) 1.0795(3) 0.2506(3) 0.054(2) Uani 1 1 d . . . . .
 O181 O 0.4505(3) 1.0266(3) 0.8726(3) 0.045(2) Uani 1 1 d . . . . .
 O202 O 0.4839(4) 1.0074(3) 0.9521(3) 0.067(3) Uani 1 1 d . . . . .
 C174 C 0.5854(6) 1.2202(4) 0.8087(5) 0.056(4) Uani 1 1 d . . . . .
 C106 C 0.3999(6) 1.2229(5) 0.2559(6) 0.084(6) Uani 1 1 d . . . . .
 H10A H 0.3648 1.2162 0.2542 0.126 Uiso 1 1 calc R . . . .
 H10B H 0.4056 1.2529 0.2466 0.126 Uiso 1 1 calc R . . . .
 H10C H 0.4183 1.2030 0.2373 0.126 Uiso 1 1 calc R . . . .
 C14 C 0.2303(5) 0.9187(5) 0.5464(5) 0.050(3) Uani 1 1 d . U . . .
 O122 O 0.3949(3) 1.1568(3) 0.4443(3) 0.048(2) Uani 1 1 d . . . . .
 Cl3 Cl 0.4881(7) 1.0009(5) 0.4640(3) 0.285(8) Uani 1 1 d D . . . .
 C907 C 0.5849(4) 0.9485(3) 0.8233(4) 0.035(3) Uani 1 1 d . . . . .
 H907 H 0.5621 0.9230 0.8219 0.042 Uiso 1 1 calc R . . . .
 O42 O 0.3312(4) 0.8397(4) 0.3917(3) 0.067(3) Uani 1 1 d . . . . .
 O231 O 0.6756(4) 0.8762(4) 0.9051(3) 0.076(3) Uani 1 1 d . . . . .
 O232 O 0.6210(5) 0.9075(3) 0.9497(3) 0.069(3) Uani 1 1 d . . . . .
 C113 C 0.4920(5) 1.1019(5) 0.3753(5) 0.053(3) Uani 1 1 d . U . . .
 O102 O 0.4132(4) 1.1412(3) 0.2900(3) 0.056(2) Uani 1 1 d . . . . .
 O31 O 0.4573(5) 0.8432(4) 0.4490(3) 0.090(5) Uani 1 1 d . . . . .
 C109 C 0.2344(4) 1.0327(5) 0.4590(4) 0.055(4) Uani 1 1 d . . . . .
 H10D H 0.2253 1.0366 0.4892 0.082 Uiso 1 1 calc R . . . .
 H10E H 0.2248 1.0585 0.4425 0.082 Uiso 1 1 calc R . . . .
 H10F H 0.2176 1.0070 0.4474 0.082 Uiso 1 1 calc R . . . .
 C123 C 0.3946(5) 1.1512(4) 0.4845(4) 0.046(3) Uani 1 1 d . U . . .
 C26 C 0.3306(7) 0.7207(5) 0.4813(5) 0.077(5) Uani 1 1 d . U . . .
 H26A H 0.3232 0.6921 0.4935 0.115 Uiso 1 1 calc R . . . .
 H26B H 0.3004 0.7336 0.4698 0.115 Uiso 1 1 calc R . . . .
 H26C H 0.3547 0.7175 0.4581 0.115 Uiso 1 1 calc R . . . .
 O62 O 0.3931(4) 0.8723(3) 0.2566(3) 0.059(3) Uani 1 1 d . . . . .
 C901 C 0.3613(4) 1.0271(4) 0.4082(3) 0.033(3) Uani 1 1 d . . . . .
 H901 H 0.3779 1.0026 0.4236 0.039 Uiso 1 1 calc R . . . .
 C24 C 0.3511(6) 0.7495(4) 0.5153(4) 0.052(3) Uani 1 1 d . U . . .
 C73 C 0.5102(4) 0.9094(4) 0.2923(4) 0.039(3) Uani 1 1 d . U . . .
 C910 C 0.5881(4) 1.0490(3) 0.7849(3) 0.033(2) Uani 1 1 d . . . . .
 H910 H 0.5908 1.0234 0.7653 0.040 Uiso 1 1 calc R . . . .
 C955 C 0.4689(5) 0.9770(4) 0.5808(4) 0.039(3) Uani 1 1 d . . . . .
 H955 H 0.4623 0.9480 0.5720 0.046 Uiso 1 1 calc R . . . .
 C904 C 0.4318(4) 0.9576(3) 0.3552(3) 0.028(2) Uani 1 1 d . . . . .
 H904 H 0.4672 0.9492 0.3528 0.034 Uiso 1 1 calc R . . . .
 C900 C 0.3057(4) 1.0201(4) 0.4106(3) 0.036(3) Uani 1 1 d . . . . .
 H90A H 0.2887 1.0411 0.3917 0.044 Uiso 1 1 calc R . . . .
 H90B H 0.2975 0.9903 0.4009 0.044 Uiso 1 1 calc R . . . .
 C124 C 0.4161(7) 1.1891(5) 0.5111(5) 0.071(4) Uani 1 1 d . U . . .
 C951 C 0.4459(5) 1.0464(4) 0.5911(5) 0.063(4) Uani 1 1 d . . . . .
 H951 H 0.4219 1.0687 0.5893 0.075 Uiso 1 1 calc R . . . .
 C908 C 0.5535(4) 0.9884(4) 0.8339(3) 0.032(2) Uani 1 1 d . . . . .
 H908 H 0.5235 0.9883 0.8153 0.039 Uiso 1 1 calc R . . . .
 C906 C 0.6169(4) 0.9466(3) 0.7838(4) 0.035(3) Uani 1 1 d . . . . .
 H90C H 0.5966 0.9482 0.7575 0.042 Uiso 1 1 calc R . . . .
 H90D H 0.6406 0.9710 0.7836 0.042 Uiso 1 1 calc R . . . .
 C134 C 0.2432(5) 1.1666(5) 0.4093(5) 0.084(5) Uani 1 1 d D U . . .
 C177 C 0.5944(9) 1.2496(5) 0.7721(5) 0.092(7) Uani 1 1 d . . . . .
 H17A H 0.6186 1.2364 0.7527 0.138 Uiso 1 1 calc R . . . .
 H17B H 0.5635 1.2544 0.7565 0.138 Uiso 1 1 calc R . . . .
 H17C H 0.6069 1.2775 0.7827 0.138 Uiso 1 1 calc R . . . .
 C154 C 0.6089(6) 1.1795(4) 0.6054(4) 0.051(3) Uani 1 1 d . U . . .
 C53 C 0.4222(5) 0.7876(4) 0.3466(4) 0.040(3) Uani 1 1 d . U . . .
 C23 C 0.3633(5) 0.7941(4) 0.4987(4) 0.044(3) Uani 1 1 d . U . . .
 C27 C 0.3150(7) 0.7524(5) 0.5531(5) 0.070(4) Uani 1 1 d . U . . .
 H27A H 0.3287 0.7714 0.5754 0.105 Uiso 1 1 calc R . . . .
 H27B H 0.2837 0.7644 0.5431 0.105 Uiso 1 1 calc R . . . .
 H27C H 0.3096 0.7233 0.5650 0.105 Uiso 1 1 calc R . . . .
 O52 O 0.4222(6) 0.7959(3) 0.3858(3) 0.094(5) Uani 1 1 d . U . . .
 C95 C 0.5315(6) 1.1029(5) 0.1810(5) 0.069(5) Uani 1 1 d . . . . .
 H95A H 0.5308 1.1234 0.2051 0.103 Uiso 1 1 calc R . . . .
 H95B H 0.5612 1.1078 0.1638 0.103 Uiso 1 1 calc R . . . .
 H95C H 0.5024 1.1073 0.1630 0.103 Uiso 1 1 calc R . . . .
 C25 C 0.3989(7) 0.7296(5) 0.5320(6) 0.081(5) Uani 1 1 d . U . . .
 H25A H 0.4127 0.7484 0.5545 0.122 Uiso 1 1 calc R . . . .
 H25B H 0.3922 0.7007 0.5440 0.122 Uiso 1 1 calc R . . . .
 H25C H 0.4225 0.7270 0.5084 0.122 Uiso 1 1 calc R . . . .
 C144 C 0.2670(5) 1.0903(5) 0.6048(5) 0.062(4) Uani 1 1 d . U . . .
 C137 C 0.2640(10) 1.2125(7) 0.4023(12) 0.098(9) Uani 0.69(4) 1 d D U P A 1
 H13A H 0.2866 1.2122 0.3778 0.147 Uiso 0.69(4) 1 calc R . P A 1
 H13B H 0.2369 1.2327 0.3964 0.147 Uiso 0.69(4) 1 calc R . P A 1
 H13C H 0.2816 1.2219 0.4281 0.147 Uiso 0.69(4) 1 calc R . P A 1
 C97 C 0.5751(5) 1.0508(7) 0.2283(5) 0.077(5) Uani 1 1 d . . . . .
 H97A H 0.5750 1.0209 0.2392 0.116 Uiso 1 1 calc R . . . .
 H97B H 0.6058 1.0563 0.2128 0.116 Uiso 1 1 calc R . . . .
 H97C H 0.5723 1.0712 0.2524 0.116 Uiso 1 1 calc R . . . .
 C96 C 0.5327(7) 1.0262(7) 0.1596(6) 0.109(8) Uani 1 1 d . . . . .
 H96A H 0.5329 0.9960 0.1700 0.164 Uiso 1 1 calc R . . . .
 H96B H 0.5036 1.0310 0.1417 0.164 Uiso 1 1 calc R . . . .
 H96C H 0.5624 1.0315 0.1426 0.164 Uiso 1 1 calc R . . . .
 C36 C 0.5512(18) 0.8716(15) 0.4518(10) 0.089(4) Uani 0.37(3) 1 d D U P B 1
 H36A H 0.5345 0.8603 0.4263 0.134 Uiso 0.37(3) 1 calc R . P B 1
 H36B H 0.5457 0.9031 0.4539 0.134 Uiso 0.37(3) 1 calc R . P B 1
 H36C H 0.5865 0.8658 0.4497 0.134 Uiso 0.37(3) 1 calc R . P B 1
 C66 C 0.3607(6) 0.8394(5) 0.1793(4) 0.070(5) Uani 1 1 d . . . . .
 H66A H 0.3605 0.8220 0.1528 0.105 Uiso 1 1 calc R . . . .
 H66B H 0.3567 0.8202 0.2041 0.105 Uiso 1 1 calc R . . . .
 H66C H 0.3335 0.8603 0.1785 0.105 Uiso 1 1 calc R . . . .
 C905 C 0.4097(4) 0.9309(3) 0.3916(3) 0.031(2) Uani 1 1 d . . . . .
 H90E H 0.4262 0.9376 0.4192 0.037 Uiso 1 1 calc R . . . .
 H90F H 0.3741 0.9370 0.3946 0.037 Uiso 1 1 calc R . . . .
 C903 C 0.4296(4) 1.0065(4) 0.3542(3) 0.031(2) Uani 1 1 d . . . . .
 H903 H 0.4540 1.0184 0.3752 0.037 Uiso 1 1 calc R . . . .
 C902 C 0.3798(4) 1.0280(4) 0.3621(4) 0.034(3) Uani 1 1 d . . . . .
 H902 H 0.3548 1.0135 0.3434 0.041 Uiso 1 1 calc R . . . .
 C33 C 0.4752(5) 0.8565(5) 0.4843(5) 0.055(4) Uani 1 1 d . . . . .
 C13 C 0.2824(4) 0.9288(4) 0.5342(4) 0.039(2) Uani 1 1 d . U . . .
 C94 C 0.5317(5) 1.0571(5) 0.1979(5) 0.058(4) Uani 1 1 d . . . . .
 C65 C 0.4163(6) 0.8927(5) 0.1435(4) 0.061(4) Uani 1 1 d . . . . .
 H65A H 0.4476 0.9082 0.1462 0.092 Uiso 1 1 calc R . . . .
 H65B H 0.4166 0.8748 0.1175 0.092 Uiso 1 1 calc R . . . .
 H65C H 0.3894 0.9138 0.1418 0.092 Uiso 1 1 calc R . . . .
 C4 C 0.2953(6) 1.0364(6) 0.2442(4) 0.074(4) Uani 1 1 d D U . . .
 O201 O 0.5334(5) 0.9507(4) 0.9615(3) 0.069(3) Uani 1 1 d . . . . .
 C145 C 0.2821(8) 1.0809(7) 0.6499(5) 0.100(6) Uani 1 1 d . U . . .
 H14A H 0.2807 1.0495 0.6550 0.151 Uiso 1 1 calc R . . . .
 H14B H 0.3158 1.0913 0.6545 0.151 Uiso 1 1 calc R . . . .
 H14C H 0.2598 1.0958 0.6697 0.151 Uiso 1 1 calc R . . . .
 C176 C 0.6329(7) 1.2124(6) 0.8350(6) 0.081(5) Uani 1 1 d . . . . .
 H17D H 0.6257 1.1927 0.8590 0.121 Uiso 1 1 calc R . . . .
 H17E H 0.6580 1.1992 0.8165 0.121 Uiso 1 1 calc R . . . .
 H17F H 0.6450 1.2402 0.8462 0.121 Uiso 1 1 calc R . . . .
 C87 C 0.2754(8) 1.0044(9) 0.2134(9) 0.079(7) Uani 0.667(19) 1 d D U P C 1
 H87A H 0.2402 1.0098 0.2092 0.119 Uiso 0.667(19) 1 calc R . P C 1
 H87B H 0.2926 1.0073 0.1859 0.119 Uiso 0.667(19) 1 calc R . P C 1
 H87C H 0.2802 0.9750 0.2247 0.119 Uiso 0.667(19) 1 calc R . P C 1
 C175 C 0.5479(7) 1.2383(5) 0.8406(6) 0.080(5) Uani 1 1 d . . . . .
 H17G H 0.5433 1.2176 0.8642 0.121 Uiso 1 1 calc R . . . .
 H17H H 0.5599 1.2661 0.8521 0.121 Uiso 1 1 calc R . . . .
 H17I H 0.5165 1.2430 0.8259 0.121 Uiso 1 1 calc R . . . .
 C135 C 0.2076(11) 1.1654(11) 0.4473(9) 0.104(10) Uani 0.69(4) 1 d D U P A 1
 H13D H 0.2240 1.1768 0.4730 0.156 Uiso 0.69(4) 1 calc R . P A 1
 H13E H 0.1788 1.1834 0.4408 0.156 Uiso 0.69(4) 1 calc R . P A 1
 H13F H 0.1971 1.1354 0.4525 0.156 Uiso 0.69(4) 1 calc R . P A 1
 C103 C 0.4095(5) 1.1701(4) 0.3182(5) 0.048(3) Uani 1 1 d . . . . .
 C64 C 0.4089(6) 0.8635(5) 0.1828(4) 0.052(4) Uani 1 1 d . . . . .
 C75 C 0.5939(9) 0.9109(8) 0.2559(7) 0.103(8) Uani 0.767(18) 1 d D U P D 1
 H75A H 0.5879 0.9418 0.2498 0.154 Uiso 0.767(18) 1 calc R . P D 1
 H75B H 0.6290 0.9064 0.2614 0.154 Uiso 0.767(18) 1 calc R . P D 1
 H75C H 0.5838 0.8934 0.2310 0.154 Uiso 0.767(18) 1 calc R . P D 1
 C54 C 0.4377(6) 0.7411(4) 0.3343(4) 0.052(3) Uani 1 1 d . U . . .
 C5 C 0.3532(9) 0.9223(8) 0.6871(5) 0.123(10) Uani 1 1 d . . . . .
 H5A H 0.3204 0.9298 0.6766 0.185 Uiso 1 1 calc R . . . .
 H5B H 0.3504 0.9073 0.7148 0.185 Uiso 1 1 calc R . . . .
 H5C H 0.3727 0.9489 0.6907 0.185 Uiso 1 1 calc R . . . .
 C6 C 0.3751(5) 0.9117(5) 0.6105(4) 0.045(3) Uani 1 1 d . . . . .
 C83 C 0.3488(5) 1.0322(6) 0.2538(4) 0.050(3) Uani 1 1 d . U . . .
 C147 C 0.2696(8) 1.1375(7) 0.5983(7) 0.108(6) Uani 1 1 d . U . . .
 H14D H 0.3034 1.1475 0.6032 0.162 Uiso 1 1 calc R . . . .
 H14E H 0.2598 1.1446 0.5688 0.162 Uiso 1 1 calc R . . . .
 H14F H 0.2475 1.1521 0.6186 0.162 Uiso 1 1 calc R . . . .
 C57 C 0.4356(7) 0.7115(5) 0.3726(5) 0.068(4) Uani 1 1 d . U . . .
 H57A H 0.4017 0.7095 0.3829 0.102 Uiso 1 1 calc R . . . .
 H57B H 0.4472 0.6824 0.3644 0.102 Uiso 1 1 calc R . . . .
 H57C H 0.4566 0.7231 0.3955 0.102 Uiso 1 1 calc R . . . .
 C55 C 0.4024(8) 0.7258(5) 0.2992(6) 0.085(5) Uani 1 1 d . U . . .
 H55A H 0.4044 0.7455 0.2746 0.127 Uiso 1 1 calc R . . . .
 H55B H 0.4115 0.6963 0.2901 0.127 Uiso 1 1 calc R . . . .
 H55C H 0.3688 0.7256 0.3104 0.127 Uiso 1 1 calc R . . . .
 C43 C 0.3131(5) 0.8553(4) 0.3581(5) 0.046(3) Uani 1 1 d . . . . .
 C7 C 0.4272(8) 0.8781(9) 0.6651(5) 0.125(10) Uani 1 1 d . . . . .
 H7A H 0.4381 0.8594 0.6415 0.187 Uiso 1 1 calc R . . . .
 H7B H 0.4495 0.9030 0.6678 0.187 Uiso 1 1 calc R . . . .
 H7C H 0.4272 0.8614 0.6920 0.187 Uiso 1 1 calc R . . . .
 C47 C 0.238(2) 0.8172(16) 0.3863(17) 0.124(13) Uani 0.36(3) 1 d D U P E 1
 H47A H 0.2028 0.8151 0.3824 0.186 Uiso 0.36(3) 1 calc R . P E 1
 H47B H 0.2535 0.7887 0.3815 0.186 Uiso 0.36(3) 1 calc R . P E 1
 H47C H 0.2455 0.8269 0.4157 0.186 Uiso 0.36(3) 1 calc R . P E 1
 C909 C 0.5785(5) 1.0332(4) 0.8308(3) 0.036(3) Uani 1 1 d . . . . .
 H909 H 0.6103 1.0323 0.8469 0.043 Uiso 1 1 calc R . . . .
 C104 C 0.4174(7) 1.2176(5) 0.3024(6) 0.069(5) Uani 1 1 d . . . . .
 O21 O 0.3724(4) 0.7966(3) 0.4592(3) 0.064(2) Uani 1 1 d . U . . .
 C8 C 0.3773(6) 0.8938(6) 0.6563(5) 0.078(6) Uani 1 1 d . . . . .
 C952 C 0.4898(5) 1.0562(4) 0.6076(6) 0.067(5) Uani 1 1 d . . . . .
 H952 H 0.4957 1.0851 0.6169 0.081 Uiso 1 1 calc R . . . .
 C56 C 0.4895(7) 0.7455(6) 0.3168(7) 0.095(6) Uani 1 1 d . U . . .
 H56A H 0.4893 0.7650 0.2919 0.143 Uiso 1 1 calc R . . . .
 H56B H 0.5110 0.7574 0.3391 0.143 Uiso 1 1 calc R . . . .
 H56C H 0.5016 0.7168 0.3080 0.143 Uiso 1 1 calc R . . . .
 C156 C 0.6513(9) 1.1700(7) 0.5766(7) 0.119(7) Uani 1 1 d . U . . .
 H15A H 0.6432 1.1453 0.5580 0.179 Uiso 1 1 calc R . . . .
 H15B H 0.6583 1.1956 0.5589 0.179 Uiso 1 1 calc R . . . .
 H15C H 0.6802 1.1629 0.5940 0.179 Uiso 1 1 calc R . . . .
 C35 C 0.5380(17) 0.7988(8) 0.4860(17) 0.089(4) Uani 0.37(3) 1 d D U P B 1
 H35A H 0.5211 0.7898 0.4597 0.134 Uiso 0.37(3) 1 calc R . P B 1
 H35B H 0.5732 0.7928 0.4833 0.134 Uiso 0.37(3) 1 calc R . P B 1
 H35C H 0.5247 0.7826 0.5106 0.134 Uiso 0.37(3) 1 calc R . P B 1
 C63 C 0.4094(5) 0.8904(5) 0.2235(4) 0.044(3) Uani 1 1 d . . . . .
 C143 C 0.2996(5) 1.0669(5) 0.5728(4) 0.044(3) Uani 1 1 d . U . . .
 C93 C 0.4863(5) 1.0482(5) 0.2260(4) 0.048(3) Uani 1 1 d . . . . .
 C46 C 0.2282(17) 0.8912(12) 0.356(2) 0.114(12) Uani 0.36(3) 1 d D U P E 1
 H46A H 0.1935 0.8833 0.3532 0.172 Uiso 0.36(3) 1 calc R . P E 1
 H46B H 0.2331 0.9053 0.3844 0.172 Uiso 0.36(3) 1 calc R . P E 1
 H46C H 0.2376 0.9113 0.3335 0.172 Uiso 0.36(3) 1 calc R . P E 1
 C85 C 0.2698(8) 1.0409(11) 0.2879(7) 0.079(7) Uani 0.667(19) 1 d D U P C 1
 H85A H 0.2867 1.0631 0.3051 0.119 Uiso 0.667(19) 1 calc R . P C 1
 H85B H 0.2355 1.0496 0.2836 0.119 Uiso 0.667(19) 1 calc R . P C 1
 H85C H 0.2709 1.0130 0.3031 0.119 Uiso 0.667(19) 1 calc R . P C 1
 C37 C 0.5547(17) 0.8653(13) 0.5329(10) 0.089(4) Uani 0.37(3) 1 d D U P B 1
 H37A H 0.5894 0.8568 0.5325 0.134 Uiso 0.37(3) 1 calc R . P B 1
 H37B H 0.5521 0.8971 0.5338 0.134 Uiso 0.37(3) 1 calc R . P B 1
 H37C H 0.5387 0.8529 0.5583 0.134 Uiso 0.37(3) 1 calc R . P B 1
 C173 C 0.5681(4) 1.1748(4) 0.7942(4) 0.036(3) Uani 1 1 d . . . . .
 C107 C 0.4699(8) 1.2275(6) 0.3055(7) 0.103(7) Uani 1 1 d . . . . .
 H10G H 0.4807 1.2241 0.3353 0.154 Uiso 1 1 calc R . . . .
 H10H H 0.4884 1.2076 0.2870 0.154 Uiso 1 1 calc R . . . .
 H10I H 0.4757 1.2576 0.2962 0.154 Uiso 1 1 calc R . . . .
 C11 C 0.5977(5) 1.1394(4) 0.6321(4) 0.040(3) Uani 1 1 d . U . . .
 C34 C 0.5300(6) 0.8486(5) 0.4933(5) 0.092(5) Uani 1 1 d D U . . .
 C146 C 0.2166(7) 1.0744(9) 0.5976(8) 0.128(8) Uani 1 1 d . U . . .
 H14G H 0.2156 1.0428 0.6020 0.192 Uiso 1 1 calc R . . . .
 H14H H 0.1942 1.0886 0.6178 0.192 Uiso 1 1 calc R . . . .
 H14I H 0.2065 1.0811 0.5681 0.192 Uiso 1 1 calc R . . . .
 C114 C 0.5469(6) 1.1015(6) 0.3899(5) 0.095(5) Uani 1 1 d D U . . .
 C44 C 0.2596(6) 0.8505(6) 0.3539(7) 0.100(6) Uani 1 1 d D U . . .
 C133 C 0.2894(5) 1.1366(5) 0.4185(5) 0.056(4) Uani 1 1 d . U . . .
 C76 C 0.5732(8) 0.8498(6) 0.3048(8) 0.094(8) Uani 0.767(18) 1 d D U P D 1
 H76A H 0.5540 0.8414 0.3301 0.140 Uiso 0.767(18) 1 calc R . P D 1
 H76B H 0.5630 0.8321 0.2802 0.140 Uiso 0.767(18) 1 calc R . P D 1
 H76C H 0.6082 0.8451 0.3105 0.140 Uiso 0.767(18) 1 calc R . P D 1
 C157 C 0.5660(9) 1.1905(7) 0.5772(7) 0.113(7) Uani 1 1 d . U . . .
 H15D H 0.5568 1.1649 0.5602 0.170 Uiso 1 1 calc R . . . .
 H15E H 0.5381 1.1994 0.5951 0.170 Uiso 1 1 calc R . . . .
 H15F H 0.5750 1.2143 0.5578 0.170 Uiso 1 1 calc R . . . .
 C12 C 0.3441(8) 0.8507(8) 0.6552(8) 0.135(10) Uani 1 1 d . . . . .
 H12A H 0.3583 0.8298 0.6348 0.202 Uiso 1 1 calc R . . . .
 H12B H 0.3430 0.8377 0.6839 0.202 Uiso 1 1 calc R . . . .
 H12C H 0.3107 0.8583 0.6460 0.202 Uiso 1 1 calc R . . . .
 C74 C 0.5644(5) 0.8972(4) 0.2950(5) 0.064(3) Uani 1 1 d D U . . .
 C105 C 0.3865(10) 1.2479(5) 0.3329(8) 0.136(11) Uani 1 1 d . . . . .
 H10J H 0.3515 1.2407 0.3303 0.205 Uiso 1 1 calc R . . . .
 H10K H 0.3971 1.2435 0.3627 0.205 Uiso 1 1 calc R . . . .
 H10L H 0.3916 1.2784 0.3248 0.205 Uiso 1 1 calc R . . . .
 C136 C 0.2192(12) 1.1492(12) 0.3681(8) 0.117(10) Uani 0.69(4) 1 d D U P A 1
 H13G H 0.2429 1.1504 0.3445 0.175 Uiso 0.69(4) 1 calc R . P A 1
 H13H H 0.2088 1.1190 0.3727 0.175 Uiso 0.69(4) 1 calc R . P A 1
 H13I H 0.1905 1.1671 0.3610 0.175 Uiso 0.69(4) 1 calc R . P A 1
 O9 O 0.6386(4) 1.0959(3) 0.7391(3) 0.056(2) Uani 1 1 d . . . . .
 O212 O 0.5740(4) 1.0510(3) 0.9354(3) 0.059(3) Uani 1 1 d . . . . .
 O211 O 0.6218(4) 0.9932(3) 0.9331(3) 0.057(3) Uani 1 1 d . . . . .
 C912 C 0.6754(5) 1.1315(5) 0.7378(4) 0.047(3) Uani 1 1 d . . . . .
 H91C H 0.6766 1.1439 0.7088 0.070 Uiso 1 1 calc R . . . .
 H91D H 0.6661 1.1542 0.7584 0.070 Uiso 1 1 calc R . . . .
 H91E H 0.7078 1.1199 0.7454 0.070 Uiso 1 1 calc R . . . .
 C193 C 0.4658(5) 1.1218(4) 0.9027(4) 0.040(3) Uani 1 1 d . . . . .
 C263 C 0.6192(5) 0.8629(4) 0.6799(4) 0.040(3) Uani 1 1 d . . . . .
 C163 C 0.4649(5) 1.1378(4) 0.7346(4) 0.038(3) Uani 1 1 d . U . . .
 C253 C 0.7425(5) 0.9411(4) 0.8143(4) 0.045(3) Uani 1 1 d . . . . .
 C283 C 0.6379(5) 0.9846(4) 0.5651(4) 0.042(3) Uani 1 1 d . U . . .
 C164 C 0.4196(5) 1.1612(5) 0.7154(4) 0.060(3) Uani 1 1 d . U . . .
 C194 C 0.4371(6) 1.1555(5) 0.9285(4) 0.052(3) Uani 1 1 d . . . . .
 C293 C 0.7046(5) 1.0329(5) 0.6488(5) 0.049(3) Uani 1 1 d . U . . .
 C183 C 0.4354(4) 1.0305(4) 0.8355(4) 0.046(3) Uani 1 1 d . U . . .
 C294 C 0.7566(5) 1.0533(6) 0.6485(7) 0.075(3) Uani 1 1 d . U . . .
 C273 C 0.7436(4) 0.8914(4) 0.6578(4) 0.041(3) Uani 1 1 d . . . . .
 C223 C 0.5559(6) 0.8591(4) 0.8744(4) 0.051(3) Uani 1 1 d . U . . .
 C274 C 0.7856(5) 0.8692(5) 0.6338(5) 0.056(4) Uani 1 1 d . . . . .
 C744 C 0.7487(6) 0.7836(5) 0.8059(5) 0.077(4) Uani 1 1 d D U . . .
 C167 C 0.4178(6) 1.1588(6) 0.6681(4) 0.066(4) Uani 1 1 d . U . . .
 H16A H 0.4481 1.1711 0.6561 0.099 Uiso 1 1 calc R . . . .
 H16B H 0.4146 1.1283 0.6592 0.099 Uiso 1 1 calc R . . . .
 H16C H 0.3895 1.1754 0.6576 0.099 Uiso 1 1 calc R . . . .
 C743 C 0.7176(6) 0.8248(5) 0.8022(5) 0.058(4) Uani 1 1 d . U . . .
 C275 C 0.7755(6) 0.8212(5) 0.6366(6) 0.078(5) Uani 1 1 d . . . . .
 H27D H 0.7436 0.8148 0.6233 0.117 Uiso 1 1 calc R . . . .
 H27E H 0.8014 0.8052 0.6215 0.117 Uiso 1 1 calc R . . . .
 H27F H 0.7749 0.8123 0.6668 0.117 Uiso 1 1 calc R . . . .
 C254 C 0.7840(5) 0.9727(5) 0.8284(5) 0.062(4) Uani 1 1 d . . . . .
 C284 C 0.6504(6) 0.9813(4) 0.5168(5) 0.082(5) Uani 1 1 d D U . . .
 C264 C 0.5852(7) 0.8241(5) 0.6760(5) 0.067(5) Uani 1 1 d . . . . .
 C213 C 0.6131(7) 1.0318(5) 0.9413(5) 0.068(4) Uani 1 1 d D U . . .
 C255 C 0.8303(6) 0.9634(7) 0.8031(6) 0.092(6) Uani 1 1 d . . . . .
 H25D H 0.8413 0.9336 0.8091 0.139 Uiso 1 1 calc R . . . .
 H25E H 0.8235 0.9665 0.7723 0.139 Uiso 1 1 calc R . . . .
 H25F H 0.8560 0.9840 0.8115 0.139 Uiso 1 1 calc R . . . .
 C233 C 0.6579(6) 0.8849(5) 0.9410(5) 0.057(4) Uani 1 1 d . U . . .
 C276 C 0.8330(5) 0.8822(7) 0.6530(6) 0.101(8) Uani 1 1 d . . . . .
 H27G H 0.8373 0.9137 0.6501 0.152 Uiso 1 1 calc R . . . .
 H27H H 0.8333 0.8742 0.6835 0.152 Uiso 1 1 calc R . . . .
 H27I H 0.8598 0.8671 0.6381 0.152 Uiso 1 1 calc R . . . .
 C214 C 0.6605(7) 1.0576(6) 0.9547(6) 0.103(5) Uani 1 1 d D U . . .
 C257 C 0.7935(6) 0.9669(7) 0.8763(5) 0.084(6) Uani 1 1 d . . . . .
 H25G H 0.8056 0.9373 0.8816 0.127 Uiso 1 1 calc R . . . .
 H25H H 0.8182 0.9880 0.8858 0.127 Uiso 1 1 calc R . . . .
 H25I H 0.7629 0.9715 0.8922 0.127 Uiso 1 1 calc R . . . .
 C224 C 0.5182(6) 0.8235(5) 0.8719(5) 0.071(4) Uani 1 1 d D U . . .
 C203 C 0.4949(8) 0.9731(5) 0.9690(4) 0.064(4) Uani 1 1 d . U . . .
 C277 C 0.7859(7) 0.8843(7) 0.5857(5) 0.087(6) Uani 1 1 d . . . . .
 H27J H 0.7548 0.8761 0.5721 0.131 Uiso 1 1 calc R . . . .
 H27K H 0.7900 0.9160 0.5844 0.131 Uiso 1 1 calc R . . . .
 H27L H 0.8132 0.8702 0.5706 0.131 Uiso 1 1 calc R . . . .
 C295 C 0.7553(6) 1.0998(5) 0.6372(6) 0.079(4) Uani 1 1 d . U . . .
 H29A H 0.7337 1.1153 0.6573 0.118 Uiso 1 1 calc R . . . .
 H29B H 0.7885 1.1119 0.6389 0.118 Uiso 1 1 calc R . . . .
 H29C H 0.7426 1.1031 0.6079 0.118 Uiso 1 1 calc R . . . .
 C286 C 0.656(3) 0.9334(10) 0.506(3) 0.077(12) Uani 0.26(4) 1 d D U P F 1
 H28A H 0.6750 0.9190 0.5287 0.115 Uiso 0.26(4) 1 calc R . P F 1
 H28B H 0.6234 0.9200 0.5040 0.115 Uiso 0.26(4) 1 calc R . P F 1
 H28C H 0.6732 0.9304 0.4786 0.115 Uiso 0.26(4) 1 calc R . P F 1
 C256 C 0.7655(7) 1.0182(6) 0.8204(8) 0.101(7) Uani 1 1 d . . . . .
 H25J H 0.7356 1.0232 0.8372 0.152 Uiso 1 1 calc R . . . .
 H25K H 0.7907 1.0393 0.8289 0.152 Uiso 1 1 calc R . . . .
 H25L H 0.7581 1.0218 0.7897 0.152 Uiso 1 1 calc R . . . .
 C197 C 0.4153(8) 1.1892(6) 0.8993(5) 0.087(6) Uani 1 1 d . . . . .
 H19A H 0.3927 1.1752 0.8790 0.130 Uiso 1 1 calc R . . . .
 H19B H 0.3974 1.2107 0.9164 0.130 Uiso 1 1 calc R . . . .
 H19C H 0.4417 1.2038 0.8833 0.130 Uiso 1 1 calc R . . . .
 C195 C 0.3979(7) 1.1308(7) 0.9537(6) 0.089(6) Uani 1 1 d . . . . .
 H19D H 0.4137 1.1092 0.9723 0.133 Uiso 1 1 calc R . . . .
 H19E H 0.3791 1.1513 0.9714 0.133 Uiso 1 1 calc R . . . .
 H19F H 0.3757 1.1160 0.9336 0.133 Uiso 1 1 calc R . . . .
 C234 C 0.6873(8) 0.8662(6) 0.9805(5) 0.080(4) Uani 1 1 d . U . . .
 C184 C 0.3913(6) 1.0055(6) 0.8225(7) 0.084(4) Uani 1 1 d . U . . .
 C116 C 0.577(4) 1.062(3) 0.403(3) 0.097(7) Uani 0.16(4) 1 d D U P G 1
 H11A H 0.5740 1.0392 0.3805 0.145 Uiso 0.16(4) 1 calc R . P G 1
 H11B H 0.6114 1.0698 0.4063 0.145 Uiso 0.16(4) 1 calc R . P G 1
 H11C H 0.5643 1.0500 0.4301 0.145 Uiso 0.16(4) 1 calc R . P G 1
 C267 C 0.5547(8) 0.8254(6) 0.6356(5) 0.097(7) Uani 1 1 d . . . . .
 H26D H 0.5334 0.7997 0.6345 0.146 Uiso 1 1 calc R . . . .
 H26E H 0.5345 0.8518 0.6354 0.146 Uiso 1 1 calc R . . . .
 H26F H 0.5765 0.8254 0.6105 0.146 Uiso 1 1 calc R . . . .
 C266 C 0.6148(9) 0.7820(5) 0.6808(7) 0.121(10) Uani 1 1 d . . . . .
 H26G H 0.6338 0.7830 0.7075 0.182 Uiso 1 1 calc R . . . .
 H26H H 0.5923 0.7571 0.6815 0.182 Uiso 1 1 calc R . . . .
 H26I H 0.6372 0.7789 0.6563 0.182 Uiso 1 1 calc R . . . .
 C196 C 0.4727(9) 1.1756(7) 0.9607(7) 0.115(8) Uani 1 1 d . . . . .
 H19G H 0.4862 1.1528 0.9793 0.173 Uiso 1 1 calc R . . . .
 H19H H 0.4996 1.1900 0.9453 0.173 Uiso 1 1 calc R . . . .
 H19I H 0.4552 1.1970 0.9784 0.173 Uiso 1 1 calc R . . . .
 C297 C 0.7902(6) 1.0293(6) 0.6172(7) 0.099(5) Uani 1 1 d . U . . .
 H29D H 0.7912 0.9983 0.6247 0.149 Uiso 1 1 calc R . . . .
 H29E H 0.7776 1.0327 0.5879 0.149 Uiso 1 1 calc R . . . .
 H29F H 0.8234 1.0415 0.6189 0.149 Uiso 1 1 calc R . . . .
 C16 C 0.2155(8) 0.8717(8) 0.5342(9) 0.068(6) Uani 0.670(18) 1 d . U P H 1
 H16D H 0.2400 0.8513 0.5455 0.101 Uiso 0.670(18) 1 calc R . P H 1
 H16E H 0.1833 0.8650 0.5466 0.101 Uiso 0.670(18) 1 calc R . P H 1
 H16F H 0.2139 0.8691 0.5029 0.101 Uiso 0.670(18) 1 calc R . P H 1
 C265 C 0.5488(8) 0.8275(9) 0.7150(6) 0.126(10) Uani 1 1 d . . . . .
 H26J H 0.5675 0.8268 0.7419 0.189 Uiso 1 1 calc R . . . .
 H26K H 0.5305 0.8549 0.7132 0.189 Uiso 1 1 calc R . . . .
 H26L H 0.5258 0.8030 0.7143 0.189 Uiso 1 1 calc R . . . .
 C204 C 0.4553(10) 0.9550(7) 1.0009(7) 0.115(6) Uani 1 1 d . U . . .
 C117 C 0.549(4) 1.139(3) 0.423(3) 0.111(8) Uani 0.16(4) 1 d D U P G 1
 H11D H 0.5293 1.1634 0.4134 0.166 Uiso 0.16(4) 1 calc R . P G 1
 H11E H 0.5362 1.1285 0.4510 0.166 Uiso 0.16(4) 1 calc R . P G 1
 H11F H 0.5833 1.1482 0.4272 0.166 Uiso 0.16(4) 1 calc R . P G 1
 O828 O 0.0851(10) 0.9506(9) 0.5975(9) 0.120(9) Uani 0.58(3) 1 d . U P I 1
 C823 C 0.0808(6) 0.8343(5) 0.6028(5) 0.117(7) Uani 1 1 d . U . . .
 H823 H 0.0738 0.8096 0.5854 0.140 Uiso 1 1 calc R . . . .
 C824 C 0.0755(5) 0.8759(6) 0.5860(4) 0.115(6) Uani 1 1 d G U . . .
 H824 H 0.0649 0.8797 0.5572 0.138 Uiso 1 1 calc R . . . .
 C825 C 0.0857(5) 0.9120(4) 0.6114(5) 0.113(6) Uani 1 1 d G U . . .
 H825 H 0.0821 0.9405 0.5999 0.136 Uiso 0.42(3) 1 calc R . P I 2
 C820 C 0.1013(5) 0.9064(4) 0.6536(5) 0.109(5) Uani 1 1 d G U . . .
 H820 H 0.1082 0.9311 0.6710 0.131 Uiso 0.58(3) 1 calc R . P I 1
 C821 C 0.1065(5) 0.8648(5) 0.6704(4) 0.113(6) Uani 1 1 d G U . . .
 H821 H 0.1171 0.8610 0.6993 0.135 Uiso 1 1 calc R . . . .
 C822 C 0.0963(6) 0.8287(4) 0.6450(5) 0.117(7) Uani 1 1 d G U . . .
 H822 H 0.0999 0.8002 0.6565 0.141 Uiso 1 1 calc R . . . .
 C296 C 0.7740(7) 1.0457(7) 0.6953(7) 0.103(5) Uani 1 1 d . U . . .
 H29G H 0.7744 1.0144 0.7015 0.154 Uiso 1 1 calc R . . . .
 H29H H 0.8072 1.0576 0.6989 0.154 Uiso 1 1 calc R . . . .
 H29I H 0.7515 1.0603 0.7152 0.154 Uiso 1 1 calc R . . . .
 C165 C 0.3757(6) 1.1435(7) 0.7363(6) 0.089(4) Uani 1 1 d . U . . .
 H16G H 0.3791 1.1460 0.7675 0.133 Uiso 1 1 calc R . . . .
 H16H H 0.3467 1.1598 0.7268 0.133 Uiso 1 1 calc R . . . .
 H16I H 0.3719 1.1128 0.7284 0.133 Uiso 1 1 calc R . . . .
 C187 C 0.3704(7) 1.0189(7) 0.7801(7) 0.100(5) Uani 1 1 d . U . . .
 H18A H 0.3414 1.0010 0.7737 0.151 Uiso 1 1 calc R . . . .
 H18B H 0.3609 1.0496 0.7812 0.151 Uiso 1 1 calc R . . . .
 H18C H 0.3951 1.0147 0.7576 0.151 Uiso 1 1 calc R . . . .
 C835 C 0.6769(7) 0.7775(7) 0.4396(6) 0.166(10) Uani 1 1 d D U . . .
 H835 H 0.6734 0.7750 0.4093 0.199 Uiso 1 1 calc R . . . .
 C834 C 0.6686(6) 0.7415(5) 0.4657(8) 0.162(11) Uani 1 1 d G U . . .
 H834 H 0.6594 0.7145 0.4533 0.195 Uiso 1 1 calc R . . . .
 C833 C 0.6737(6) 0.7452(7) 0.5100(7) 0.151(9) Uani 1 1 d G U . . .
 H833 H 0.6680 0.7206 0.5279 0.182 Uiso 1 1 calc R . . . .
 C832 C 0.6871(7) 0.7847(8) 0.5282(6) 0.188(14) Uani 1 1 d G U . . .
 H832 H 0.6906 0.7872 0.5585 0.226 Uiso 1 1 calc R . . . .
 C831 C 0.6954(7) 0.8207(6) 0.5021(8) 0.199(19) Uani 1 1 d DG . . . .
 H831 H 0.7045 0.8477 0.5145 0.238 Uiso 1 1 calc R . . . .
 C830 C 0.6903(7) 0.8170(5) 0.4578(8) 0.190(12) Uani 1 1 d DG U . . .
 C287 C 0.7010(15) 1.002(2) 0.523(2) 0.092(7) Uani 0.26(4) 1 d D U P F 1
 H28D H 0.7194 0.9864 0.5447 0.139 Uiso 0.26(4) 1 calc R . P F 1
 H28E H 0.7191 1.0013 0.4955 0.139 Uiso 0.26(4) 1 calc R . P F 1
 H28F H 0.6970 1.0326 0.5317 0.139 Uiso 0.26(4) 1 calc R . P F 1
 C235 C 0.7134(14) 0.8232(9) 0.9682(9) 0.089(8) Uani 0.67(3) 1 d . U P J 1
 H23A H 0.6891 0.8022 0.9578 0.133 Uiso 0.67(3) 1 calc R . P J 1
 H23B H 0.7375 0.8289 0.9455 0.133 Uiso 0.67(3) 1 calc R . P J 1
 H23C H 0.7302 0.8113 0.9935 0.133 Uiso 0.67(3) 1 calc R . P J 1
 C166 C 0.4248(8) 1.2092(6) 0.7305(6) 0.088(4) Uani 1 1 d . U . . .
 H16J H 0.4539 1.2222 0.7172 0.132 Uiso 1 1 calc R . . . .
 H16K H 0.3955 1.2256 0.7221 0.132 Uiso 1 1 calc R . . . .
 H16L H 0.4283 1.2099 0.7619 0.132 Uiso 1 1 calc R . . . .
 C155 C 0.6247(10) 1.2171(7) 0.6321(7) 0.119(7) Uani 1 1 d . U . . .
 H15G H 0.5982 1.2250 0.6520 0.179 Uiso 1 1 calc R . . . .
 H15H H 0.6541 1.2091 0.6485 0.179 Uiso 1 1 calc R . . . .
 H15I H 0.6322 1.2419 0.6134 0.179 Uiso 1 1 calc R . . . .
 C18 C 0.2841(9) 1.0826(8) 0.2263(9) 0.079(7) Uani 0.667(19) 1 d D U P C 1
 H18D H 0.2970 1.1046 0.2461 0.118 Uiso 0.667(19) 1 calc R . P C 1
 H18E H 0.2999 1.0861 0.1981 0.118 Uiso 0.667(19) 1 calc R . P C 1
 H18F H 0.2485 1.0863 0.2232 0.118 Uiso 0.667(19) 1 calc R . P C 1
 C185 C 0.4091(8) 0.9573(7) 0.8158(7) 0.107(5) Uani 1 1 d . U . . .
 H18G H 0.3812 0.9392 0.8071 0.160 Uiso 1 1 calc R . . . .
 H18H H 0.4343 0.9566 0.7933 0.160 Uiso 1 1 calc R . . . .
 H18I H 0.4229 0.9462 0.8427 0.160 Uiso 1 1 calc R . . . .
 C77 C 0.5849(9) 0.9233(8) 0.3339(7) 0.096(7) Uani 0.767(18) 1 d D U P D 1
 H77A H 0.5800 0.9544 0.3289 0.143 Uiso 0.767(18) 1 calc R . P D 1
 H77B H 0.5675 0.9145 0.3601 0.143 Uiso 0.767(18) 1 calc R . P D 1
 H77C H 0.6201 0.9172 0.3371 0.143 Uiso 0.767(18) 1 calc R . P D 1
 C19 C 0.2295(8) 0.9198(10) 0.5955(7) 0.072(7) Uani 0.670(18) 1 d . U P H 1
 H19J H 0.2548 0.9002 0.6068 0.108 Uiso 0.670(18) 1 calc R . P H 1
 H19K H 0.2360 0.9496 0.6054 0.108 Uiso 0.670(18) 1 calc R . P H 1
 H19L H 0.1971 0.9105 0.6058 0.108 Uiso 0.670(18) 1 calc R . P H 1
 C217 C 0.640(2) 1.1046(13) 0.952(2) 0.124(13) Uani 0.29(4) 1 d D U P K 1
 H21A H 0.6065 1.1051 0.9648 0.185 Uiso 0.29(4) 1 calc R . P K 1
 H21B H 0.6610 1.1243 0.9684 0.185 Uiso 0.29(4) 1 calc R . P K 1
 H21C H 0.6380 1.1139 0.9222 0.185 Uiso 0.29(4) 1 calc R . P K 1
 C115 C 0.561(4) 1.119(3) 0.3446(19) 0.095(7) Uani 0.16(4) 1 d D U P G 1
 H11G H 0.5411 1.1443 0.3376 0.143 Uiso 0.16(4) 1 calc R . P G 1
 H11H H 0.5959 1.1269 0.3443 0.143 Uiso 0.16(4) 1 calc R . P G 1
 H11I H 0.5553 1.0960 0.3231 0.143 Uiso 0.16(4) 1 calc R . P G 1
 C285 C 0.621(3) 1.005(2) 0.483(2) 0.113(14) Uani 0.26(4) 1 d D U P F 1
 H28G H 0.6186 1.0361 0.4910 0.169 Uiso 0.26(4) 1 calc R . P F 1
 H28H H 0.6382 1.0030 0.4552 0.169 Uiso 0.26(4) 1 calc R . P F 1
 H28I H 0.5885 0.9926 0.4806 0.169 Uiso 0.26(4) 1 calc R . P F 1
 C215 C 0.663(2) 1.045(2) 1.0034(10) 0.122(13) Uani 0.29(4) 1 d D U P K 1
 C237 C 0.6482(13) 0.8559(11) 1.0159(9) 0.104(9) Uani 0.67(3) 1 d . U P J 1
 H23D H 0.6262 0.8329 1.0057 0.156 Uiso 0.67(3) 1 calc R . P J 1
 H23E H 0.6648 0.8461 1.0421 0.156 Uiso 0.67(3) 1 calc R . P J 1
 H23F H 0.6291 0.8822 1.0222 0.156 Uiso 0.67(3) 1 calc R . P J 1
 C245 C 0.7131(16) 0.7479(13) 0.814(2) 0.097(11) Uani 0.35(3) 1 d D U P L 1
 H24A H 0.6929 0.7437 0.7877 0.145 Uiso 0.35(3) 1 calc R . P L 1
 H24B H 0.7309 0.7210 0.8200 0.145 Uiso 0.35(3) 1 calc R . P L 1
 H24C H 0.6918 0.7555 0.8378 0.145 Uiso 0.35(3) 1 calc R . P L 1
 C67 C 0.4517(8) 0.8320(8) 0.1875(6) 0.113(8) Uani 1 1 d . . . . .
 H67A H 0.4824 0.8485 0.1898 0.169 Uiso 1 1 calc R . . . .
 H67B H 0.4471 0.8144 0.2135 0.169 Uiso 1 1 calc R . . . .
 H67C H 0.4530 0.8129 0.1623 0.169 Uiso 1 1 calc R . . . .
 C186 C 0.3527(7) 1.0074(8) 0.8576(8) 0.118(6) Uani 1 1 d . U . . .
 H18J H 0.3237 0.9908 0.8486 0.177 Uiso 1 1 calc R . . . .
 H18K H 0.3660 0.9949 0.8841 0.177 Uiso 1 1 calc R . . . .
 H18L H 0.3433 1.0378 0.8627 0.177 Uiso 1 1 calc R . . . .
 C247 C 0.779(2) 0.7757(18) 0.7664(13) 0.089(11) Uani 0.35(3) 1 d D U P L 1
 H24D H 0.8022 0.7999 0.7624 0.134 Uiso 0.35(3) 1 calc R . P L 1
 H24E H 0.7977 0.7485 0.7697 0.134 Uiso 0.35(3) 1 calc R . P L 1
 H24F H 0.7577 0.7736 0.7412 0.134 Uiso 0.35(3) 1 calc R . P L 1
 O816 O 0.2120(13) 0.7529(12) 0.6705(10) 0.271(16) Uani 1 1 d . U . . .
 C236 C 0.7199(15) 0.9006(11) 0.9966(11) 0.107(9) Uani 0.67(3) 1 d . U P J 1
 H23G H 0.7003 0.9265 1.0036 0.160 Uiso 0.67(3) 1 calc R . P J 1
 H23H H 0.7368 0.8904 1.0225 0.160 Uiso 0.67(3) 1 calc R . P J 1
 H23I H 0.7441 0.9080 0.9745 0.160 Uiso 0.67(3) 1 calc R . P J 1
 C1A C 0.4181(10) 0.9850(9) 1.0115(8) 0.142(9) Uani 1 1 d . U . . .
 H1AA H 0.4047 0.9977 0.9852 0.213 Uiso 1 1 calc R . . . .
 H1AB H 0.3919 0.9700 1.0273 0.213 Uiso 1 1 calc R . . . .
 H1AC H 0.4320 1.0081 1.0295 0.213 Uiso 1 1 calc R . . . .
 C837 C 0.7031(15) 0.8409(11) 0.3845(10) 0.35(3) Uani 1 1 d D U . . .
 H83A H 0.7148 0.8656 0.3675 0.529 Uiso 1 1 calc R . . . .
 H83B H 0.7232 0.8152 0.3782 0.529 Uiso 1 1 calc R . . . .
 H83C H 0.6687 0.8348 0.3771 0.529 Uiso 1 1 calc R . . . .
 C804 C 0.5865(16) 1.2453(9) 0.4146(8) 0.245(18) Uani 1 1 d . U . . .
 H804 H 0.5764 1.2273 0.3915 0.294 Uiso 1 1 calc R . . . .
 C803 C 0.5548(11) 1.2767(10) 0.4308(9) 0.212(14) Uani 1 1 d G U . . .
 C802 C 0.5697(12) 1.3031(8) 0.4647(10) 0.227(15) Uani 1 1 d G U . . .
 H802 H 0.5480 1.3246 0.4758 0.272 Uiso 1 1 calc R . . . .
 C801 C 0.6163(13) 1.2981(10) 0.4824(9) 0.40(5) Uani 1 1 d G U . . .
 H801 H 0.6264 1.3161 0.5055 0.484 Uiso 1 1 calc R . . . .
 C800 C 0.6480(11) 1.2667(11) 0.4661(11) 0.28(2) Uani 1 1 d G U . . .
 H800 H 0.6798 1.2633 0.4782 0.331 Uiso 1 1 calc R . . . .
 C805 C 0.6331(14) 1.2403(8) 0.4323(11) 0.28(2) Uani 1 1 d G U . . .
 H805 H 0.6548 1.2188 0.4212 0.331 Uiso 1 1 calc R . . . .
 C812 C 0.2182(6) 0.6896(6) 0.7650(8) 0.145(8) Uani 1 1 d . U . . .
 H812 H 0.2064 0.6627 0.7760 0.173 Uiso 1 1 calc R . . . .
 C811 C 0.2097(6) 0.7007(7) 0.7224(7) 0.165(10) Uani 1 1 d G U . . .
 H811 H 0.1920 0.6813 0.7042 0.198 Uiso 1 1 calc R . . . .
 C810 C 0.2269(7) 0.7400(8) 0.7063(5) 0.168(10) Uani 1 1 d G U . . .
 C815 C 0.2527(7) 0.7683(6) 0.7329(7) 0.160(9) Uani 1 1 d G U . . .
 H815 H 0.2645 0.7951 0.7219 0.192 Uiso 1 1 calc R . . . .
 C814 C 0.2613(6) 0.7572(7) 0.7756(6) 0.164(10) Uani 1 1 d G U . . .
 H814 H 0.2790 0.7765 0.7937 0.197 Uiso 1 1 calc R . . . .
 C813 C 0.2441(7) 0.7178(8) 0.7916(5) 0.158(9) Uani 1 1 d G U . . .
 H813 H 0.2499 0.7103 0.8208 0.189 Uiso 1 1 calc R . . . .
 O836 O 0.7067(11) 0.8513(7) 0.4302(10) 0.257(14) Uani 1 1 d D U . . .
 C216 C 0.7121(16) 1.055(2) 0.936(3) 0.126(14) Uani 0.29(4) 1 d D U P K 1
 H21D H 0.7244 1.0255 0.9375 0.189 Uiso 0.29(4) 1 calc R . P K 1
 H21E H 0.7110 1.0644 0.9054 0.189 Uiso 0.29(4) 1 calc R . P K 1
 H21F H 0.7340 1.0749 0.9516 0.189 Uiso 0.29(4) 1 calc R . P K 1
 C817 C 0.2332(14) 0.7969(12) 0.6511(11) 0.218(16) Uani 1 1 d . U . . .
 H81A H 0.2179 0.8025 0.6231 0.327 Uiso 1 1 calc R . . . .
 H81B H 0.2258 0.8210 0.6707 0.327 Uiso 1 1 calc R . . . .
 H81C H 0.2689 0.7943 0.6476 0.327 Uiso 1 1 calc R . . . .
 C827 C 0.1020(8) 0.9910(6) 0.6303(9) 0.153(9) Uani 1 1 d . U . . .
 H82A H 0.0997 1.0188 0.6151 0.230 Uiso 0.58(3) 1 calc R . P I 1
 H82B H 0.0803 0.9915 0.6555 0.230 Uiso 0.58(3) 1 calc R . P I 1
 H82C H 0.1360 0.9863 0.6397 0.230 Uiso 0.58(3) 1 calc R . P I 1
 H82D H 0.1166 1.0181 0.6409 0.230 Uiso 0.42(3) 1 calc R . P I 2
 H82E H 0.1138 0.9852 0.6011 0.230 Uiso 0.42(3) 1 calc R . P I 2
 H82F H 0.0661 0.9937 0.6301 0.230 Uiso 0.42(3) 1 calc R . P I 2
 O826 O 0.1185(18) 0.9492(14) 0.6631(15) 0.151(15) Uani 0.42(3) 1 d . U P I 2
 C226 C 0.5387(14) 0.7838(8) 0.8475(12) 0.087(8) Uani 0.56(2) 1 d D U P M 1
 H22A H 0.5136 0.7610 0.8462 0.130 Uiso 0.56(2) 1 calc R . P M 1
 H22B H 0.5478 0.7925 0.8182 0.130 Uiso 0.56(2) 1 calc R . P M 1
 H22C H 0.5678 0.7727 0.8625 0.130 Uiso 0.56(2) 1 calc R . P M 1
 C225 C 0.4715(11) 0.8402(9) 0.8501(14) 0.097(10) Uani 0.56(2) 1 d D U P M 1
 H22D H 0.4472 0.8167 0.8487 0.146 Uiso 0.56(2) 1 calc R . P M 1
 H22E H 0.4580 0.8645 0.8667 0.146 Uiso 0.56(2) 1 calc R . P M 1
 H22F H 0.4794 0.8500 0.8210 0.146 Uiso 0.56(2) 1 calc R . P M 1
 C206 C 0.4785(12) 0.9337(10) 1.0356(8) 0.169(10) Uani 1 1 d . U . . .
 H20A H 0.5035 0.9137 1.0245 0.253 Uiso 1 1 calc R . . . .
 H20B H 0.4940 0.9554 1.0542 0.253 Uiso 1 1 calc R . . . .
 H20C H 0.4540 0.9173 1.0520 0.253 Uiso 1 1 calc R . . . .
 C246 C 0.779(2) 0.7895(17) 0.8453(16) 0.090(11) Uani 0.35(3) 1 d D U P L 1
 H24G H 0.8025 0.8131 0.8407 0.136 Uiso 0.35(3) 1 calc R . P L 1
 H24H H 0.7574 0.7969 0.8695 0.136 Uiso 0.35(3) 1 calc R . P L 1
 H24I H 0.7965 0.7625 0.8517 0.136 Uiso 0.35(3) 1 calc R . P L 1
 C205 C 0.4292(12) 0.9168(10) 0.9733(10) 0.172(10) Uani 1 1 d . U . . .
 H20D H 0.4538 0.8950 0.9651 0.258 Uiso 1 1 calc R . . . .
 H20E H 0.4036 0.9030 0.9906 0.258 Uiso 1 1 calc R . . . .
 H20F H 0.4145 0.9293 0.9473 0.258 Uiso 1 1 calc R . . . .
 C1B C 0.1935(8) 0.9472(10) 0.5293(11) 0.086(9) Uani 0.670(18) 1 d . U P H 1
 H1BA H 0.1610 0.9377 0.5391 0.128 Uiso 0.670(18) 1 calc R . P H 1
 H1BB H 0.1997 0.9769 0.5393 0.128 Uiso 0.670(18) 1 calc R . P H 1
 H1BC H 0.1946 0.9464 0.4978 0.128 Uiso 0.670(18) 1 calc R . P H 1
 C227 C 0.5136(16) 0.8065(11) 0.9179(8) 0.096(9) Uani 0.56(2) 1 d D U P M 1
 H22G H 0.4893 0.7829 0.9187 0.144 Uiso 0.56(2) 1 calc R . P M 1
 H22H H 0.5455 0.7954 0.9275 0.144 Uiso 0.56(2) 1 calc R . P M 1
 H22I H 0.5030 0.8301 0.9368 0.144 Uiso 0.56(2) 1 calc R . P M 1
 C45 C 0.253(2) 0.830(2) 0.3092(13) 0.128(13) Uani 0.36(3) 1 d D U P E 1
 H45A H 0.2174 0.8256 0.3038 0.192 Uiso 0.36(3) 1 calc R . P E 1
 H45B H 0.2661 0.8493 0.2872 0.192 Uiso 0.36(3) 1 calc R . P E 1
 H45C H 0.2695 0.8018 0.3081 0.192 Uiso 0.36(3) 1 calc R . P E 1
 C807 C 0.4764(16) 1.3189(15) 0.430(2) 0.33(3) Uani 1 1 d . U . . .
 H80A H 0.4435 1.3177 0.4169 0.494 Uiso 1 1 calc R . . . .
 H80B H 0.4737 1.3187 0.4611 0.494 Uiso 1 1 calc R . . . .
 H80C H 0.4930 1.3456 0.4204 0.494 Uiso 1 1 calc R . . . .
 O806 O 0.5059(14) 1.2798(10) 0.4151(10) 0.236(11) Uani 1 1 d . U . . .
 C581 C 0.2630(18) 1.0707(16) 0.2633(16) 0.088(11) Uani 0.333(19) 1 d D U P C
 2
 H58A H 0.2294 1.0672 0.2524 0.132 Uiso 0.333(19) 1 calc R . P C 2
 H58B H 0.2629 1.0679 0.2946 0.132 Uiso 0.333(19) 1 calc R . P C 2
 H58C H 0.2754 1.0995 0.2552 0.132 Uiso 0.333(19) 1 calc R . P C 2
 C583 C 0.2879(18) 1.0384(15) 0.1950(8) 0.078(11) Uani 0.333(19) 1 d D U P C 2
 H58D H 0.2528 1.0412 0.1885 0.117 Uiso 0.333(19) 1 calc R . P C 2
 H58E H 0.3056 1.0636 0.1833 0.117 Uiso 0.333(19) 1 calc R . P C 2
 H58F H 0.3007 1.0117 0.1819 0.117 Uiso 0.333(19) 1 calc R . P C 2
 C582 C 0.2733(19) 0.9906(12) 0.2551(18) 0.090(11) Uani 0.333(19) 1 d D U P C
 2
 H58G H 0.2378 0.9907 0.2495 0.135 Uiso 0.333(19) 1 calc R . P C 2
 H58H H 0.2891 0.9684 0.2370 0.135 Uiso 0.333(19) 1 calc R . P C 2
 H58I H 0.2793 0.9838 0.2854 0.135 Uiso 0.333(19) 1 calc R . P C 2
 C633 C 0.240(2) 1.1712(18) 0.3606(8) 0.096(12) Uani 0.31(4) 1 d D U P A 2
 H63A H 0.2301 1.1433 0.3480 0.144 Uiso 0.31(4) 1 calc R . P A 2
 H63B H 0.2150 1.1933 0.3534 0.144 Uiso 0.31(4) 1 calc R . P A 2
 H63C H 0.2717 1.1801 0.3490 0.144 Uiso 0.31(4) 1 calc R . P A 2
 C632 C 0.1957(13) 1.1480(17) 0.4280(17) 0.077(11) Uani 0.31(4) 1 d D U P A 2
 H63D H 0.1875 1.1208 0.4133 0.115 Uiso 0.31(4) 1 calc R . P A 2
 H63E H 0.2001 1.1423 0.4588 0.115 Uiso 0.31(4) 1 calc R . P A 2
 H63F H 0.1689 1.1689 0.4240 0.115 Uiso 0.31(4) 1 calc R . P A 2
 C631 C 0.2581(19) 1.2091(13) 0.4309(18) 0.085(11) Uani 0.31(4) 1 d D U P A 2
 H63G H 0.2599 1.2047 0.4621 0.128 Uiso 0.31(4) 1 calc R . P A 2
 H63H H 0.2902 1.2183 0.4201 0.128 Uiso 0.31(4) 1 calc R . P A 2
 H63I H 0.2336 1.2315 0.4245 0.128 Uiso 0.31(4) 1 calc R . P A 2
 C516 C 0.2057(17) 0.9061(18) 0.5042(16) 0.068(9) Uani 0.330(18) 1 d . U P H 2
 H51A H 0.1711 0.8989 0.5095 0.102 Uiso 0.330(18) 1 calc R . P H 2
 H51B H 0.2077 0.9305 0.4840 0.102 Uiso 0.330(18) 1 calc R . P H 2
 H51C H 0.2225 0.8808 0.4919 0.102 Uiso 0.330(18) 1 calc R . P H 2
 C515 C 0.2038(16) 0.9603(17) 0.5637(18) 0.066(9) Uani 0.330(18) 1 d . U P H 2
 H51D H 0.1699 0.9530 0.5714 0.098 Uiso 0.330(18) 1 calc R . P H 2
 H51E H 0.2212 0.9711 0.5891 0.098 Uiso 0.330(18) 1 calc R . P H 2
 H51F H 0.2038 0.9828 0.5413 0.098 Uiso 0.330(18) 1 calc R . P H 2
 C514 C 0.2313(17) 0.8775(18) 0.5777(18) 0.073(9) Uani 0.330(18) 1 d . U P H 2
 H51G H 0.1976 0.8701 0.5862 0.109 Uiso 0.330(18) 1 calc R . P H 2
 H51H H 0.2461 0.8527 0.5627 0.109 Uiso 0.330(18) 1 calc R . P H 2
 H51I H 0.2506 0.8844 0.6033 0.109 Uiso 0.330(18) 1 calc R . P H 2
 C541 C 0.2405(12) 0.8687(12) 0.3117(10) 0.133(9) Uani 0.64(3) 1 d D U P E 2
 H54A H 0.2048 0.8648 0.3103 0.200 Uiso 0.64(3) 1 calc R . P E 2
 H54B H 0.2484 0.8998 0.3099 0.200 Uiso 0.64(3) 1 calc R . P E 2
 H54C H 0.2561 0.8533 0.2877 0.200 Uiso 0.64(3) 1 calc R . P E 2
 C543 C 0.2447(13) 0.8031(8) 0.3571(14) 0.133(9) Uani 0.64(3) 1 d D U P E 2
 H54D H 0.2090 0.8007 0.3542 0.200 Uiso 0.64(3) 1 calc R . P E 2
 H54E H 0.2607 0.7865 0.3342 0.200 Uiso 0.64(3) 1 calc R . P E 2
 H54F H 0.2548 0.7915 0.3851 0.200 Uiso 0.64(3) 1 calc R . P E 2
 C542 C 0.2376(12) 0.8762(12) 0.3911(11) 0.133(9) Uani 0.64(3) 1 d D U P E 2
 H54G H 0.2017 0.8741 0.3900 0.200 Uiso 0.64(3) 1 calc R . P E 2
 H54H H 0.2494 0.8641 0.4183 0.200 Uiso 0.64(3) 1 calc R . P E 2
 H54I H 0.2476 0.9067 0.3888 0.200 Uiso 0.64(3) 1 calc R . P E 2
 C613 C 0.5595(8) 1.0517(7) 0.3878(8) 0.095(6) Uani 0.84(4) 1 d D U P G 2
 H61A H 0.5387 1.0358 0.4081 0.142 Uiso 0.84(4) 1 calc R . P G 2
 H61B H 0.5537 1.0409 0.3587 0.142 Uiso 0.84(4) 1 calc R . P G 2
 H61C H 0.5941 1.0474 0.3954 0.142 Uiso 0.84(4) 1 calc R . P G 2
 C611 C 0.5784(8) 1.1276(7) 0.3589(8) 0.098(6) Uani 0.84(4) 1 d D U P G 2
 H61D H 0.6127 1.1271 0.3686 0.147 Uiso 0.84(4) 1 calc R . P G 2
 H61E H 0.5761 1.1148 0.3301 0.147 Uiso 0.84(4) 1 calc R . P G 2
 H61F H 0.5667 1.1578 0.3581 0.147 Uiso 0.84(4) 1 calc R . P G 2
 C612 C 0.5513(9) 1.1169(10) 0.4377(6) 0.115(7) Uani 0.84(4) 1 d D U P G 2
 H61G H 0.5301 1.0988 0.4559 0.172 Uiso 0.84(4) 1 calc R . P G 2
 H61H H 0.5855 1.1141 0.4472 0.172 Uiso 0.84(4) 1 calc R . P G 2
 H61I H 0.5409 1.1473 0.4399 0.172 Uiso 0.84(4) 1 calc R . P G 2
 C721 C 0.5002(19) 0.8181(15) 0.8254(9) 0.089(10) Uani 0.44(2) 1 d D U P M 2
 H72A H 0.4756 0.7948 0.8241 0.133 Uiso 0.44(2) 1 calc R . P M 2
 H72B H 0.4855 0.8454 0.8155 0.133 Uiso 0.44(2) 1 calc R . P M 2
 H72C H 0.5281 0.8106 0.8069 0.133 Uiso 0.44(2) 1 calc R . P M 2
 C722 C 0.5429(17) 0.7799(9) 0.8793(18) 0.094(10) Uani 0.44(2) 1 d D U P M 2
 H72D H 0.5184 0.7567 0.8777 0.141 Uiso 0.44(2) 1 calc R . P M 2
 H72E H 0.5680 0.7753 0.8572 0.141 Uiso 0.44(2) 1 calc R . P M 2
 H72F H 0.5584 0.7797 0.9078 0.141 Uiso 0.44(2) 1 calc R . P M 2
 C723 C 0.4732(14) 0.8338(14) 0.8996(16) 0.101(11) Uani 0.44(2) 1 d D U P M 2
 H72G H 0.4494 0.8100 0.8973 0.152 Uiso 0.44(2) 1 calc R . P M 2
 H72H H 0.4834 0.8371 0.9297 0.152 Uiso 0.44(2) 1 calc R . P M 2
 H72I H 0.4581 0.8609 0.8896 0.152 Uiso 0.44(2) 1 calc R . P M 2
 C731 C 0.677(3) 0.8202(18) 0.9834(19) 0.085(12) Uani 0.33(3) 1 d . U P J 2
 H73A H 0.6416 0.8156 0.9843 0.127 Uiso 0.33(3) 1 calc R . P J 2
 H73B H 0.6909 0.8054 0.9582 0.127 Uiso 0.33(3) 1 calc R . P J 2
 H73C H 0.6922 0.8084 1.0095 0.127 Uiso 0.33(3) 1 calc R . P J 2
 C733 C 0.668(3) 0.893(2) 1.0229(16) 0.088(11) Uani 0.33(3) 1 d . U P J 2
 H73D H 0.6760 0.9236 1.0196 0.132 Uiso 0.33(3) 1 calc R . P J 2
 H73E H 0.6328 0.8889 1.0260 0.132 Uiso 0.33(3) 1 calc R . P J 2
 H73F H 0.6850 0.8813 1.0485 0.132 Uiso 0.33(3) 1 calc R . P J 2
 C732 C 0.741(2) 0.880(2) 0.9787(19) 0.082(11) Uani 0.33(3) 1 d . U P J 2
 H73G H 0.7427 0.9118 0.9769 0.124 Uiso 0.33(3) 1 calc R . P J 2
 H73H H 0.7577 0.8701 1.0047 0.124 Uiso 0.33(3) 1 calc R . P J 2
 H73I H 0.7564 0.8671 0.9534 0.124 Uiso 0.33(3) 1 calc R . P J 2
 C746 C 0.7994(8) 0.7990(9) 0.8164(13) 0.098(9) Uani 0.65(3) 1 d D U P L 2
 H74A H 0.8116 0.8174 0.7929 0.148 Uiso 0.65(3) 1 calc R . P L 2
 H74B H 0.7987 0.8159 0.8431 0.148 Uiso 0.65(3) 1 calc R . P L 2
 H74C H 0.8212 0.7739 0.8199 0.148 Uiso 0.65(3) 1 calc R . P L 2
 C745 C 0.7443(15) 0.7561(10) 0.7659(8) 0.101(9) Uani 0.65(3) 1 d D U P L 2
 H74D H 0.7549 0.7731 0.7409 0.151 Uiso 0.65(3) 1 calc R . P L 2
 H74E H 0.7651 0.7303 0.7688 0.151 Uiso 0.65(3) 1 calc R . P L 2
 H74F H 0.7100 0.7472 0.7621 0.151 Uiso 0.65(3) 1 calc R . P L 2
 C713 C 0.6884(13) 1.0301(9) 0.9884(10) 0.120(10) Uani 0.71(4) 1 d D U P K 2
 H71A H 0.6960 1.0014 0.9762 0.181 Uiso 0.71(4) 1 calc R . P K 2
 H71B H 0.7191 1.0448 0.9963 0.181 Uiso 0.71(4) 1 calc R . P K 2
 H71C H 0.6679 1.0265 1.0140 0.181 Uiso 0.71(4) 1 calc R . P K 2
 C711 C 0.6486(12) 1.1016(8) 0.9726(10) 0.125(10) Uani 0.71(4) 1 d D U P K 2
 H71D H 0.6309 1.1186 0.9509 0.187 Uiso 0.71(4) 1 calc R . P K 2
 H71E H 0.6279 1.0982 0.9982 0.187 Uiso 0.71(4) 1 calc R . P K 2
 H71F H 0.6790 1.1166 0.9804 0.187 Uiso 0.71(4) 1 calc R . P K 2
 C712 C 0.6930(13) 1.0601(11) 0.9133(10) 0.136(10) Uani 0.71(4) 1 d D U P K 2
 H71G H 0.6998 1.0306 0.9029 0.205 Uiso 0.71(4) 1 calc R . P K 2
 H71H H 0.6756 1.0765 0.8910 0.205 Uiso 0.71(4) 1 calc R . P K 2
 H71I H 0.7241 1.0747 0.9200 0.205 Uiso 0.71(4) 1 calc R . P K 2
 C572 C 0.602(2) 0.9330(16) 0.2849(19) 0.077(12) Uani 0.233(18) 1 d D U P D 2
 H57D H 0.6355 0.9212 0.2877 0.115 Uiso 0.233(18) 1 calc R . P D 2
 H57E H 0.5973 0.9435 0.2554 0.115 Uiso 0.233(18) 1 calc R . P D 2
 H57F H 0.5980 0.9573 0.3050 0.115 Uiso 0.233(18) 1 calc R . P D 2
 C573 C 0.584(2) 0.8724(19) 0.3343(15) 0.083(13) Uani 0.233(18) 1 d D U P D 2
 H57G H 0.6197 0.8674 0.3306 0.124 Uiso 0.233(18) 1 calc R . P D 2
 H57H H 0.5787 0.8897 0.3603 0.124 Uiso 0.233(18) 1 calc R . P D 2
 H57I H 0.5674 0.8444 0.3368 0.124 Uiso 0.233(18) 1 calc R . P D 2
 C571 C 0.568(2) 0.8647(17) 0.2571(15) 0.080(11) Uani 0.233(18) 1 d D U P D 2
 H57J H 0.6012 0.8537 0.2546 0.120 Uiso 0.233(18) 1 calc R . P D 2
 H57K H 0.5450 0.8403 0.2623 0.120 Uiso 0.233(18) 1 calc R . P D 2
 H57L H 0.5583 0.8794 0.2304 0.120 Uiso 0.233(18) 1 calc R . P D 2
 C747 C 0.7320(12) 0.7559(9) 0.8425(10) 0.104(9) Uani 0.65(3) 1 d D U P L 2
 H74G H 0.6987 0.7452 0.8367 0.156 Uiso 0.65(3) 1 calc R . P L 2
 H74H H 0.7544 0.7312 0.8458 0.156 Uiso 0.65(3) 1 calc R . P L 2
 H74I H 0.7319 0.7732 0.8690 0.156 Uiso 0.65(3) 1 calc R . P L 2
 C3A C 0.4655(11) 1.0565(11) 0.4826(12) 0.371(17) Uani 1 1 d D . . . .
 H3AA H 0.4362 1.0544 0.5015 0.446 Uiso 1 1 calc R . . . .
 H3AB H 0.4589 1.0765 0.4584 0.446 Uiso 1 1 calc R . . . .
 C17A C 0.9804(15) 0.9271(8) 0.5297(16) 0.371(17) Uani 1 1 d D . . N 2
 H17J H 0.9841 0.9233 0.4983 0.446 Uiso 1 1 calc R . . N 2
 H17K H 1.0127 0.9337 0.5429 0.446 Uiso 1 1 calc R . . N 2
 Cl5 Cl 0.4292(6) 1.0132(7) 0.6854(4) 0.338(7) Uani 1 1 d D U . . .
 Cl6 Cl 0.4976(6) 0.9647(7) 0.7280(4) 0.338(7) Uani 1 1 d D U . . .
 C1 C 0.4817(14) 1.0242(13) 0.7245(8) 0.371(17) Uani 1 1 d D U . . .
 H1A H 0.5083 1.0421 0.7120 0.446 Uiso 1 1 calc R . . . .
 H1B H 0.4706 1.0366 0.7522 0.446 Uiso 1 1 calc R . . . .
 C881 C 0.6842(10) 1.0179(7) 0.5039(9) 0.092(7) Uani 0.74(4) 1 d D U P F 2
 H88A H 0.6695 1.0458 0.5120 0.139 Uiso 0.74(4) 1 calc R . P F 2
 H88B H 0.7159 1.0145 0.5185 0.139 Uiso 0.74(4) 1 calc R . P F 2
 H88C H 0.6893 1.0172 0.4727 0.139 Uiso 0.74(4) 1 calc R . P F 2
 C882 C 0.6003(9) 0.9886(9) 0.4938(8) 0.107(12) Uani 0.74(4) 1 d D U P F 2
 H88D H 0.5875 1.0174 0.5013 0.160 Uiso 0.74(4) 1 calc R . P F 2
 H88E H 0.6050 0.9867 0.4627 0.160 Uiso 0.74(4) 1 calc R . P F 2
 H88F H 0.5770 0.9662 0.5031 0.160 Uiso 0.74(4) 1 calc R . P F 2
 C883 C 0.6702(10) 0.9372(6) 0.5054(11) 0.082(9) Uani 0.74(4) 1 d D U P F 2
 H88G H 0.6468 0.9147 0.5145 0.123 Uiso 0.74(4) 1 calc R . P F 2
 H88H H 0.6752 0.9353 0.4743 0.123 Uiso 0.74(4) 1 calc R . P F 2
 H88I H 0.7017 0.9326 0.5201 0.123 Uiso 0.74(4) 1 calc R . P F 2
 C125 C 0.4269(9) 1.1754(6) 0.5553(5) 0.096(6) Uani 1 1 d . U . . .
 H12D H 0.4527 1.1531 0.5550 0.144 Uiso 1 1 calc R . . . .
 H12E H 0.4381 1.2005 0.5720 0.144 Uiso 1 1 calc R . . . .
 H12F H 0.3971 1.1633 0.5685 0.144 Uiso 1 1 calc R . . . .
 C127 C 0.4626(9) 1.2065(8) 0.4917(7) 0.122(7) Uani 1 1 d . U . . .
 H12G H 0.4563 1.2159 0.4621 0.183 Uiso 1 1 calc R . . . .
 H12H H 0.4742 1.2313 0.5086 0.183 Uiso 1 1 calc R . . . .
 H12I H 0.4878 1.1837 0.4916 0.183 Uiso 1 1 calc R . . . .
 C126 C 0.3770(10) 1.2224(8) 0.5155(10) 0.150(9) Uani 1 1 d . U . . .
 H12J H 0.3678 1.2332 0.4870 0.225 Uiso 1 1 calc R . . . .
 H12K H 0.3482 1.2094 0.5295 0.225 Uiso 1 1 calc R . . . .
 H12L H 0.3892 1.2466 0.5330 0.225 Uiso 1 1 calc R . . . .
 C531 C 0.5326(10) 0.8025(7) 0.5117(11) 0.089(4) Uani 0.63(3) 1 d D U P B 2
 H53A H 0.5107 0.8002 0.5366 0.134 Uiso 0.63(3) 1 calc R . P B 2
 H53B H 0.5224 0.7816 0.4897 0.134 Uiso 0.63(3) 1 calc R . P B 2
 H53C H 0.5664 0.7962 0.5206 0.134 Uiso 0.63(3) 1 calc R . P B 2
 C532 C 0.5622(10) 0.8563(10) 0.4546(8) 0.089(4) Uani 0.63(3) 1 d D U P B 2
 H53D H 0.5584 0.8864 0.4448 0.134 Uiso 0.63(3) 1 calc R . P B 2
 H53E H 0.5966 0.8510 0.4624 0.134 Uiso 0.63(3) 1 calc R . P B 2
 H53F H 0.5526 0.8364 0.4315 0.134 Uiso 0.63(3) 1 calc R . P B 2
 C533 C 0.5439(10) 0.8808(9) 0.5306(8) 0.089(4) Uani 0.63(3) 1 d D U P B 2
 H53G H 0.5226 0.8754 0.5555 0.134 Uiso 0.63(3) 1 calc R . P B 2
 H53H H 0.5783 0.8762 0.5389 0.134 Uiso 0.63(3) 1 calc R . P B 2
 H53I H 0.5395 0.9109 0.5208 0.134 Uiso 0.63(3) 1 calc R . P B 2

loop_
  _atom_site_aniso_label
  _atom_site_aniso_U_11
  _atom_site_aniso_U_22
  _atom_site_aniso_U_33
  _atom_site_aniso_U_23
  _atom_site_aniso_U_13
  _atom_site_aniso_U_12
 Ni11 0.0294(7) 0.0337(8) 0.0302(7) -0.0061(6) 0.0006(6) 0.0054(6)
 Ni5 0.0337(8) 0.0324(8) 0.0259(7) -0.0012(6) -0.0030(6) 0.0022(6)
 Cr12 0.0333(9) 0.0274(9) 0.0285(9) -0.0044(7) 0.0016(7) 0.0005(8)
 Cr4 0.0384(10) 0.0290(9) 0.0255(9) 0.0018(8) -0.0008(8) 0.0014(8)
 Cr13 0.0352(9) 0.0286(9) 0.0255(9) -0.0041(8) -0.0017(7) 0.0022(8)
 Cr2 0.0434(11) 0.0314(10) 0.0242(9) 0.0004(8) 0.0014(8) -0.0107(8)
 Cr7 0.0381(10) 0.0255(9) 0.0453(11) 0.0038(8) -0.0034(9) 0.0009(8)
 Cr1 0.0390(10) 0.0354(10) 0.0287(9) 0.0059(8) 0.0013(8) -0.0098(8)
 Cr18 0.0269(9) 0.0329(10) 0.0428(10) 0.0034(9) 0.0032(8) 0.0048(8)
 Cr6 0.0344(10) 0.0318(10) 0.0372(10) 0.0009(8) -0.0011(8) 0.0075(8)
 Cr17 0.0340(10) 0.0344(11) 0.0512(12) 0.0000(9) -0.0128(9) 0.0081(8)
 Cr8 0.0431(11) 0.0320(10) 0.0438(11) 0.0117(9) 0.0046(9) -0.0034(9)
 Cr14 0.0686(14) 0.0346(11) 0.0256(9) -0.0008(8) -0.0008(9) 0.0049(10)
 Cr3 0.0991(19) 0.0218(9) 0.0281(10) 0.0010(8) 0.0158(11) 0.0087(11)
 Cr15 0.0763(16) 0.0315(10) 0.0338(11) 0.0030(9) -0.0138(10) -0.0006(11)
 Cr16 0.0537(13) 0.0381(11) 0.0509(12) 0.0085(10) -0.0123(10) 0.0099(10)
 F17 0.039(3) 0.022(3) 0.027(3) 0.003(3) 0.004(3) 0.003(3)
 F11 0.031(3) 0.030(3) 0.030(3) -0.006(3) 0.002(3) 0.003(3)
 F1 0.029(3) 0.034(4) 0.054(4) -0.001(3) -0.006(3) 0.003(3)
 F2 0.021(3) 0.048(4) 0.036(3) 0.001(3) 0.004(3) 0.008(3)
 F21 0.041(4) 0.029(3) 0.028(3) -0.001(3) 0.000(3) 0.004(3)
 F22 0.029(3) 0.034(3) 0.032(3) 0.004(3) -0.006(3) 0.003(3)
 O23 0.036(4) 0.025(4) 0.027(4) 0.003(3) 0.000(3) 0.000(3)
 O24 0.035(4) 0.030(4) 0.026(4) 0.003(3) -0.001(3) -0.006(3)
 O11 0.035(4) 0.028(4) 0.031(4) -0.003(3) -0.008(3) -0.002(3)
 O26 0.035(4) 0.029(4) 0.038(4) 0.007(4) -0.005(3) -0.002(3)
 O162 0.042(4) 0.033(4) 0.027(4) -0.009(3) 0.001(3) 0.005(4)
 O161 0.031(4) 0.027(4) 0.039(4) -0.004(3) 0.000(3) 0.005(3)
 O192 0.046(5) 0.036(5) 0.028(4) -0.007(4) 0.013(4) -0.001(4)
 O2 0.052(5) 0.039(5) 0.030(4) 0.001(4) -0.004(4) 0.005(4)
 O141 0.037(4) 0.041(5) 0.036(4) -0.006(4) 0.005(4) 0.007(4)
 O142 0.046(5) 0.046(5) 0.037(5) 0.003(4) 0.009(4) 0.016(4)
 O82 0.036(4) 0.052(5) 0.036(4) 0.012(4) -0.003(4) -0.014(4)
 O282 0.041(5) 0.038(5) 0.041(5) -0.001(4) 0.009(4) 0.008(4)
 O262 0.048(5) 0.028(4) 0.050(5) 0.001(4) -0.010(4) 0.009(4)
 O1 0.029(4) 0.025(4) 0.029(4) -0.001(3) -0.006(3) 0.006(3)
 O51 0.076(6) 0.030(4) 0.034(4) -0.005(3) 0.014(4) -0.008(4)
 O112 0.039(5) 0.042(5) 0.074(6) -0.006(5) 0.013(5) -0.008(4)
 O271 0.042(5) 0.044(5) 0.043(5) -0.002(4) 0.002(4) 0.008(4)
 O40 0.035(4) 0.025(4) 0.036(4) 0.001(3) -0.001(3) 0.003(3)
 O12 0.031(4) 0.042(4) 0.034(4) -0.003(3) -0.009(3) 0.001(3)
 O152 0.033(4) 0.039(5) 0.038(4) 0.004(4) 0.005(4) -0.001(4)
 O43 0.038(4) 0.035(4) 0.030(4) 0.005(3) 0.002(3) -0.010(4)
 O72 0.053(5) 0.037(5) 0.047(5) -0.002(4) 0.019(4) 0.000(4)
 O41 0.041(5) 0.054(6) 0.053(5) 0.016(5) -0.009(4) -0.007(4)
 N953 0.030(5) 0.028(5) 0.040(5) -0.001(4) -0.006(4) 0.001(4)
 O182 0.040(4) 0.039(5) 0.026(4) -0.003(4) -0.002(3) 0.001(4)
 Cl4 0.312(18) 0.272(17) 0.291(16) 0.039(14) -0.026(14) 0.003(14)
 O261 0.042(5) 0.035(4) 0.042(4) 0.006(4) 0.001(4) -0.005(4)
 O32 0.037(5) 0.051(5) 0.049(5) 0.006(5) -0.004(4) 0.005(4)
 O3 0.045(6) 0.076(7) 0.058(6) 0.001(5) 0.000(5) -0.002(5)
 O291 0.030(4) 0.041(5) 0.055(5) 0.000(4) 0.009(4) -0.003(4)
 O81 0.057(6) 0.048(6) 0.039(5) 0.016(4) -0.008(4) 0.000(5)
 O71 0.038(5) 0.038(5) 0.050(5) 0.000(4) 0.000(4) -0.003(4)
 O281 0.041(5) 0.045(5) 0.033(4) -0.004(4) 0.007(4) 0.010(4)
 Cl2 0.234(11) 0.282(14) 0.174(8) 0.110(9) -0.005(8) -0.016(10)
 O61 0.057(5) 0.049(5) 0.024(4) 0.003(4) 0.000(4) -0.017(4)
 O272 0.039(5) 0.069(7) 0.060(6) -0.004(5) -0.005(4) 0.018(5)
 N950 0.039(5) 0.022(4) 0.027(4) -0.002(4) -0.005(4) 0.006(4)
 O4 0.034(4) 0.041(4) 0.035(4) -0.001(4) 0.007(3) -0.005(3)
 O5 0.051(5) 0.029(4) 0.028(4) -0.003(3) -0.001(4) 0.000(4)
 O741 0.070(7) 0.050(6) 0.067(6) 0.009(5) -0.012(5) 0.026(5)
 O151 0.053(5) 0.030(4) 0.029(4) -0.003(3) 0.001(4) -0.002(4)
 O191 0.093(8) 0.046(5) 0.026(4) -0.004(4) 0.000(5) 0.013(5)
 O6 0.042(5) 0.027(4) 0.047(5) -0.001(4) -0.015(4) 0.008(4)
 O171 0.048(5) 0.025(4) 0.037(4) -0.009(4) -0.003(4) 0.001(4)
 O742 0.103(9) 0.046(6) 0.072(7) 0.019(5) 0.004(7) 0.033(6)
 O222 0.068(6) 0.034(5) 0.058(6) 0.007(5) 0.004(5) -0.007(5)
 O101 0.056(6) 0.038(5) 0.047(5) 0.011(4) 0.004(4) -0.005(4)
 O111 0.041(5) 0.046(5) 0.065(6) -0.007(5) -0.005(5) -0.002(4)
 O91 0.054(5) 0.041(5) 0.038(5) 0.011(4) 0.008(4) -0.011(4)
 O22 0.123(6) 0.030(3) 0.040(3) 0.005(3) 0.016(4) -0.008(4)
 O121 0.070(6) 0.026(4) 0.040(5) -0.001(4) -0.005(4) -0.004(4)
 O221 0.065(6) 0.031(5) 0.056(6) 0.007(4) -0.007(5) -0.005(4)
 O7 0.046(5) 0.033(4) 0.036(4) 0.003(4) -0.019(4) -0.001(4)
 O131 0.041(5) 0.047(5) 0.048(5) 0.016(4) -0.001(4) 0.009(4)
 O172 0.054(5) 0.027(4) 0.038(5) -0.006(4) -0.002(4) -0.001(4)
 O251 0.036(5) 0.061(6) 0.055(6) 0.003(5) -0.011(4) 0.002(4)
 Cl1 0.46(2) 0.284(15) 0.136(7) -0.004(9) 0.032(11) 0.156(16)
 O292 0.033(4) 0.045(5) 0.051(5) -0.005(4) -0.001(4) -0.001(4)
 C911 0.032(6) 0.040(7) 0.041(7) -0.002(6) -0.008(5) 0.002(5)
 C954 0.025(5) 0.027(5) 0.039(6) -0.008(5) 0.006(5) 0.002(4)
 O132 0.049(5) 0.039(5) 0.054(5) 0.012(4) 0.002(4) 0.010(4)
 O252 0.044(5) 0.084(8) 0.051(6) -0.002(6) -0.027(5) 0.009(5)
 O8 0.050(5) 0.033(4) 0.026(4) 0.003(3) 0.000(4) 0.003(4)
 O92 0.055(6) 0.044(5) 0.061(6) 0.019(5) 0.011(5) -0.008(5)
 O181 0.051(5) 0.048(5) 0.035(5) 0.005(4) 0.006(4) 0.006(4)
 O202 0.102(9) 0.056(6) 0.042(5) 0.006(5) 0.020(5) 0.008(6)
 C174 0.074(10) 0.034(7) 0.060(9) -0.012(7) 0.009(8) -0.020(7)
 C106 0.074(11) 0.048(9) 0.130(16) 0.045(10) 0.034(11) 0.006(9)
 C14 0.031(5) 0.059(7) 0.061(7) 0.004(6) -0.001(5) -0.005(5)
 O122 0.053(6) 0.028(4) 0.064(6) 0.002(4) -0.002(5) -0.002(4)
 Cl3 0.47(2) 0.240(13) 0.142(7) 0.028(8) -0.080(11) -0.133(15)
 C907 0.039(6) 0.022(5) 0.045(7) -0.002(5) -0.023(5) 0.005(5)
 O42 0.092(8) 0.079(7) 0.029(5) -0.012(5) 0.024(5) -0.054(6)
 O231 0.081(8) 0.094(9) 0.051(6) 0.024(6) -0.015(6) 0.032(7)
 O232 0.106(9) 0.054(6) 0.047(6) 0.007(5) -0.013(6) 0.009(6)
 C113 0.040(6) 0.063(9) 0.057(8) -0.021(7) -0.007(6) -0.006(6)
 O102 0.071(7) 0.044(5) 0.052(6) 0.013(5) 0.009(5) -0.003(5)
 O31 0.108(9) 0.124(11) 0.040(6) -0.005(6) 0.002(6) 0.092(8)
 C109 0.030(7) 0.077(11) 0.056(8) 0.012(8) -0.007(6) 0.001(7)
 C123 0.057(8) 0.042(6) 0.038(7) 0.001(5) -0.003(6) 0.002(6)
 C26 0.121(13) 0.054(8) 0.056(8) 0.001(6) 0.008(8) -0.021(8)
 O62 0.094(8) 0.056(6) 0.028(4) 0.001(4) -0.006(5) -0.041(6)
 C901 0.036(6) 0.036(6) 0.026(6) 0.006(5) -0.009(5) -0.004(5)
 C24 0.078(8) 0.034(5) 0.044(6) 0.007(5) 0.008(5) -0.002(5)
 C73 0.040(6) 0.039(7) 0.036(6) -0.007(5) 0.004(5) -0.009(5)
 C910 0.033(6) 0.032(6) 0.035(6) -0.001(5) -0.003(5) 0.002(5)
 C955 0.047(7) 0.022(5) 0.047(7) -0.011(5) -0.002(6) 0.003(5)
 C904 0.022(5) 0.035(6) 0.029(5) 0.005(5) 0.003(4) -0.001(5)
 C900 0.034(6) 0.041(7) 0.034(6) 0.004(5) -0.006(5) -0.007(5)
 C124 0.108(11) 0.041(7) 0.064(8) -0.015(6) -0.008(7) -0.010(7)
 C951 0.034(7) 0.031(7) 0.123(14) -0.006(8) -0.029(8) 0.005(6)
 C908 0.038(6) 0.033(6) 0.026(6) -0.003(5) -0.012(5) -0.001(5)
 C906 0.038(6) 0.026(6) 0.040(6) -0.004(5) -0.006(5) -0.003(5)
 C134 0.060(8) 0.094(9) 0.097(10) 0.043(8) 0.002(7) 0.043(7)
 C177 0.16(2) 0.040(9) 0.076(11) -0.016(8) 0.018(12) -0.024(11)
 C154 0.069(8) 0.041(6) 0.044(7) 0.013(5) 0.009(6) -0.007(6)
 C53 0.053(7) 0.028(5) 0.039(5) -0.004(4) 0.015(5) 0.000(4)
 C23 0.058(7) 0.034(5) 0.041(5) 0.007(4) 0.005(5) 0.001(5)
 C27 0.101(10) 0.057(9) 0.053(7) -0.002(7) 0.013(7) -0.020(8)
 O52 0.210(14) 0.032(5) 0.039(4) -0.001(4) 0.027(6) 0.041(7)
 C95 0.057(9) 0.063(10) 0.087(11) 0.032(9) 0.017(8) -0.010(8)
 C25 0.094(9) 0.045(8) 0.105(12) 0.023(8) -0.007(8) 0.007(7)
 C144 0.048(7) 0.071(8) 0.066(7) -0.030(7) 0.021(6) 0.004(6)
 C137 0.094(16) 0.096(13) 0.10(2) 0.040(12) 0.004(15) 0.044(11)
 C97 0.042(8) 0.115(15) 0.076(11) 0.034(11) -0.001(8) -0.001(9)
 C96 0.140(19) 0.093(15) 0.094(14) 0.001(12) 0.079(14) -0.010(14)
 C36 0.054(7) 0.110(10) 0.104(9) 0.036(8) 0.007(6) 0.033(7)
 C66 0.093(12) 0.075(11) 0.042(8) -0.001(8) -0.024(8) -0.044(10)
 C905 0.040(6) 0.023(5) 0.030(6) 0.006(4) -0.004(5) 0.002(5)
 C903 0.037(6) 0.032(6) 0.023(5) -0.001(5) -0.006(5) -0.008(5)
 C902 0.031(6) 0.038(6) 0.033(6) 0.006(5) 0.005(5) -0.003(5)
 C33 0.049(8) 0.060(9) 0.056(9) 0.040(8) 0.016(7) 0.020(7)
 C13 0.036(5) 0.047(5) 0.032(6) -0.001(4) -0.005(4) -0.003(4)
 C94 0.056(9) 0.057(9) 0.060(9) 0.021(8) 0.005(7) -0.008(7)
 C65 0.096(12) 0.062(9) 0.027(7) -0.008(6) 0.010(7) -0.015(9)
 C4 0.057(7) 0.109(10) 0.056(7) 0.020(7) -0.014(5) -0.001(6)
 O201 0.111(9) 0.055(7) 0.042(5) 0.017(5) -0.008(6) 0.005(7)
 C145 0.110(13) 0.126(15) 0.066(7) -0.034(8) 0.023(7) 0.014(11)
 C176 0.081(12) 0.065(11) 0.097(13) -0.018(10) -0.002(11) -0.030(10)
 C87 0.043(11) 0.108(14) 0.086(14) 0.000(11) -0.023(10) 0.011(10)
 C175 0.086(13) 0.043(9) 0.112(14) -0.018(9) 0.027(11) 0.001(9)
 C135 0.075(16) 0.12(2) 0.118(15) 0.049(14) 0.021(13) 0.057(14)
 C103 0.034(7) 0.035(7) 0.074(10) 0.009(7) 0.004(7) 0.000(5)
 C64 0.074(10) 0.051(8) 0.032(7) 0.000(6) -0.006(7) 0.012(8)
 C75 0.075(15) 0.110(18) 0.124(13) 0.021(12) 0.029(12) 0.003(13)
 C54 0.067(7) 0.031(5) 0.056(6) -0.015(4) 0.019(5) -0.001(5)
 C5 0.18(2) 0.16(2) 0.032(8) 0.034(11) 0.027(11) 0.095(19)
 C6 0.040(7) 0.067(9) 0.027(6) 0.004(6) -0.005(5) -0.001(7)
 C83 0.048(6) 0.082(10) 0.020(6) 0.015(6) -0.005(5) -0.002(6)
 C147 0.116(15) 0.087(9) 0.121(14) -0.030(8) 0.033(12) 0.019(8)
 C57 0.098(12) 0.036(7) 0.070(8) -0.011(6) 0.013(7) 0.000(7)
 C55 0.124(12) 0.041(8) 0.089(9) -0.011(7) -0.010(9) -0.009(8)
 C43 0.038(7) 0.028(6) 0.073(10) -0.013(7) 0.028(7) -0.015(5)
 C7 0.118(17) 0.21(3) 0.042(9) 0.015(13) 0.002(10) 0.090(19)
 C47 0.07(2) 0.11(2) 0.20(2) -0.024(18) 0.024(19) -0.017(18)
 C909 0.050(7) 0.025(6) 0.033(6) -0.007(5) -0.006(5) 0.000(5)
 C104 0.085(12) 0.036(8) 0.085(12) 0.026(8) 0.030(10) 0.013(8)
 O21 0.123(6) 0.030(3) 0.040(3) 0.005(3) 0.016(4) -0.008(4)
 C8 0.081(12) 0.107(14) 0.046(8) 0.028(9) 0.019(8) 0.059(11)
 C952 0.047(8) 0.027(7) 0.127(14) -0.020(8) -0.027(9) 0.014(6)
 C56 0.088(9) 0.055(9) 0.143(14) -0.027(10) 0.055(9) 0.005(7)
 C156 0.136(13) 0.091(13) 0.130(13) 0.044(10) 0.067(11) 0.007(10)
 C35 0.054(7) 0.110(10) 0.104(9) 0.036(8) 0.007(6) 0.033(7)
 C63 0.048(7) 0.051(8) 0.032(7) -0.001(6) -0.011(6) -0.002(7)
 C143 0.035(6) 0.054(8) 0.042(7) -0.014(6) 0.008(5) -0.001(6)
 C93 0.045(7) 0.052(9) 0.048(8) 0.027(7) 0.009(6) -0.007(7)
 C46 0.05(2) 0.101(17) 0.19(3) -0.037(17) 0.01(2) -0.005(14)
 C85 0.038(10) 0.13(2) 0.069(10) 0.005(10) -0.007(8) -0.002(11)
 C37 0.054(7) 0.110(10) 0.104(9) 0.036(8) 0.007(6) 0.033(7)
 C173 0.038(6) 0.031(6) 0.038(7) -0.006(5) 0.001(6) 0.001(5)
 C107 0.136(19) 0.071(13) 0.102(15) 0.018(11) 0.009(14) -0.058(13)
 C11 0.039(6) 0.039(6) 0.041(6) -0.001(5) 0.006(5) -0.002(5)
 C34 0.058(9) 0.104(11) 0.113(10) 0.035(8) 0.010(7) 0.034(7)
 C146 0.061(8) 0.169(18) 0.154(16) -0.091(14) 0.036(8) -0.013(9)
 C114 0.039(7) 0.149(12) 0.096(9) -0.043(8) -0.012(6) 0.005(7)
 C44 0.043(9) 0.084(13) 0.173(19) -0.037(13) 0.018(11) -0.016(8)
 C133 0.048(7) 0.047(8) 0.074(10) 0.023(7) -0.008(7) 0.012(6)
 C76 0.061(14) 0.058(9) 0.16(2) 0.023(10) -0.005(14) 0.004(8)
 C157 0.119(12) 0.084(13) 0.137(14) 0.041(11) -0.029(10) -0.001(10)
 C12 0.103(17) 0.14(2) 0.16(2) 0.109(19) 0.034(16) -0.001(16)
 C74 0.044(6) 0.055(7) 0.093(9) 0.012(6) 0.006(6) -0.002(5)
 C105 0.22(3) 0.030(9) 0.16(2) 0.040(11) 0.09(2) 0.033(13)
 C136 0.076(18) 0.16(2) 0.118(15) 0.027(14) 0.002(12) 0.022(17)
 O9 0.057(6) 0.052(6) 0.059(6) -0.001(5) 0.000(5) -0.011(5)
 O212 0.094(8) 0.038(5) 0.045(5) -0.011(4) -0.027(5) 0.014(5)
 O211 0.078(7) 0.046(6) 0.047(5) -0.005(5) -0.031(5) 0.003(5)
 C912 0.035(7) 0.055(8) 0.051(8) -0.005(7) 0.005(6) -0.010(6)
 C193 0.046(7) 0.035(7) 0.040(7) -0.012(6) 0.010(6) -0.015(6)
 C263 0.043(7) 0.037(7) 0.039(7) 0.006(6) 0.000(6) -0.005(6)
 C163 0.046(5) 0.034(6) 0.035(6) -0.008(4) -0.005(4) 0.012(4)
 C253 0.044(7) 0.046(8) 0.045(8) 0.006(7) -0.006(6) 0.007(6)
 C283 0.051(7) 0.031(6) 0.045(6) 0.005(5) 0.015(5) -0.001(6)
 C164 0.059(6) 0.077(7) 0.042(5) -0.003(5) -0.006(4) 0.038(5)
 C194 0.061(9) 0.056(9) 0.037(7) -0.004(7) 0.015(6) 0.003(7)
 C293 0.036(5) 0.043(7) 0.068(8) -0.009(6) 0.004(5) -0.003(4)
 C183 0.029(5) 0.050(7) 0.059(7) 0.003(6) 0.001(5) 0.001(5)
 C294 0.034(5) 0.062(6) 0.129(8) -0.019(6) 0.003(5) -0.010(5)
 C273 0.038(7) 0.049(8) 0.035(7) -0.015(6) -0.002(5) 0.012(6)
 C223 0.084(9) 0.028(6) 0.041(7) 0.009(5) -0.005(6) -0.012(6)
 C274 0.039(7) 0.071(10) 0.059(9) -0.023(8) 0.005(7) 0.014(7)
 C744 0.082(9) 0.047(7) 0.103(10) 0.008(6) -0.031(7) 0.032(6)
 C167 0.062(8) 0.089(9) 0.047(5) 0.000(5) -0.010(4) 0.019(7)
 C743 0.069(9) 0.038(6) 0.069(9) -0.001(6) -0.031(7) 0.019(6)
 C275 0.057(10) 0.062(10) 0.114(14) -0.036(10) 0.017(10) 0.019(8)
 C254 0.051(9) 0.065(10) 0.070(10) -0.021(8) -0.030(8) 0.000(8)
 C284 0.142(13) 0.051(8) 0.053(7) 0.013(6) 0.054(7) 0.023(8)
 C264 0.088(12) 0.048(9) 0.065(10) 0.015(8) -0.019(9) -0.022(8)
 C213 0.097(10) 0.049(8) 0.060(9) -0.008(7) -0.044(8) 0.018(7)
 C255 0.037(8) 0.131(18) 0.109(14) -0.022(13) -0.009(9) -0.008(10)
 C233 0.078(9) 0.042(7) 0.052(7) 0.021(6) -0.031(7) -0.005(7)
 C276 0.030(8) 0.15(2) 0.122(15) -0.076(15) -0.013(9) 0.015(10)
 C214 0.107(11) 0.078(9) 0.123(12) -0.028(9) -0.059(9) 0.003(8)
 C257 0.057(10) 0.117(16) 0.078(11) -0.029(11) -0.024(9) -0.018(10)
 C224 0.099(9) 0.041(6) 0.074(8) 0.009(6) 0.001(7) -0.026(6)
 C203 0.116(12) 0.043(8) 0.033(7) 0.001(6) 0.010(7) 0.009(8)
 C277 0.078(12) 0.120(16) 0.063(10) -0.020(11) 0.030(9) 0.033(12)
 C295 0.049(7) 0.065(6) 0.122(11) -0.018(6) 0.022(7) -0.011(5)
 C286 0.12(3) 0.057(11) 0.05(2) 0.006(11) 0.026(18) 0.028(12)
 C256 0.093(14) 0.050(10) 0.16(2) 0.002(12) -0.051(14) -0.009(10)
 C197 0.116(16) 0.077(12) 0.067(10) -0.007(9) 0.029(11) 0.041(12)
 C195 0.087(13) 0.107(15) 0.071(11) -0.004(11) 0.025(10) 0.018(12)
 C234 0.119(11) 0.063(8) 0.059(7) 0.019(6) -0.044(7) 0.005(7)
 C184 0.049(6) 0.085(7) 0.118(8) 0.012(7) -0.019(5) -0.029(6)
 C116 0.041(13) 0.152(13) 0.097(13) -0.039(10) -0.003(10) 0.008(10)
 C267 0.138(18) 0.079(13) 0.075(12) 0.025(10) -0.059(12) -0.044(13)
 C266 0.17(2) 0.029(8) 0.16(2) 0.012(11) -0.106(18) -0.032(11)
 C196 0.14(2) 0.106(16) 0.101(15) -0.074(13) -0.042(14) 0.017(15)
 C297 0.051(7) 0.083(9) 0.163(11) -0.029(8) 0.024(7) -0.012(6)
 C16 0.034(10) 0.070(10) 0.099(15) -0.008(10) 0.008(10) -0.012(8)
 C265 0.114(18) 0.19(3) 0.072(13) -0.002(15) 0.006(12) -0.086(19)
 C204 0.164(15) 0.076(11) 0.105(12) 0.040(9) 0.066(10) 0.026(9)
 C117 0.070(15) 0.161(14) 0.101(11) -0.050(10) -0.025(10) 0.018(11)
 O828 0.12(2) 0.109(11) 0.131(15) -0.007(10) 0.040(13) -0.010(11)
 C823 0.130(18) 0.108(11) 0.111(11) -0.020(9) 0.026(12) -0.032(11)
 C824 0.110(15) 0.113(10) 0.122(12) -0.006(9) 0.044(10) -0.013(11)
 C825 0.094(13) 0.110(10) 0.136(11) -0.014(8) 0.049(10) -0.012(10)
 C820 0.070(11) 0.115(10) 0.142(11) -0.016(9) 0.047(10) -0.011(9)
 C821 0.108(16) 0.109(10) 0.121(12) -0.023(9) 0.020(11) -0.014(10)
 C822 0.137(18) 0.108(11) 0.107(11) -0.019(9) 0.027(12) -0.025(11)
 C296 0.068(9) 0.099(11) 0.141(8) -0.015(7) -0.017(6) -0.009(8)
 C165 0.065(6) 0.128(10) 0.073(8) 0.021(7) -0.003(5) 0.030(6)
 C187 0.059(8) 0.115(11) 0.127(9) 0.018(8) -0.028(7) -0.035(8)
 C835 0.11(2) 0.133(16) 0.26(2) -0.026(15) 0.010(17) 0.024(16)
 C834 0.14(2) 0.118(15) 0.23(2) -0.051(15) 0.005(18) 0.011(15)
 C833 0.069(15) 0.16(2) 0.22(2) -0.045(15) 0.016(17) -0.010(15)
 C832 0.11(2) 0.18(2) 0.27(3) -0.07(2) -0.02(2) 0.01(2)
 C831 0.09(2) 0.12(3) 0.38(6) -0.01(3) -0.08(3) -0.002(19)
 C830 0.11(2) 0.128(16) 0.33(3) -0.023(16) -0.06(2) 0.037(16)
 C287 0.151(13) 0.064(13) 0.063(13) 0.012(10) 0.066(9) 0.015(10)
 C235 0.125(19) 0.072(11) 0.069(14) 0.027(10) -0.034(13) 0.017(12)
 C166 0.107(10) 0.080(6) 0.078(9) -0.008(5) -0.023(7) 0.043(6)
 C155 0.186(19) 0.074(9) 0.097(11) 0.015(8) 0.000(11) -0.047(11)
 C18 0.056(13) 0.103(12) 0.077(14) 0.020(10) -0.006(11) 0.010(9)
 C185 0.093(10) 0.089(7) 0.139(12) 0.001(7) -0.031(9) -0.021(6)
 C77 0.064(14) 0.097(14) 0.126(13) -0.004(11) -0.008(11) 0.006(12)
 C19 0.043(11) 0.110(18) 0.063(9) 0.005(9) 0.009(7) -0.008(12)
 C217 0.12(2) 0.078(13) 0.17(3) -0.030(13) -0.07(2) 0.003(12)
 C115 0.048(14) 0.140(15) 0.097(10) -0.049(10) -0.018(8) -0.012(11)
 C285 0.19(3) 0.08(2) 0.071(17) 0.013(15) 0.029(17) 0.045(19)
 C215 0.13(3) 0.11(3) 0.124(14) -0.029(14) -0.060(13) 0.03(2)
 C237 0.143(16) 0.095(19) 0.074(12) 0.050(12) -0.021(11) 0.022(13)
 C245 0.103(19) 0.055(13) 0.13(3) 0.006(14) -0.020(16) 0.020(12)
 C67 0.133(19) 0.128(19) 0.077(13) -0.013(13) -0.006(13) 0.074(16)
 C186 0.072(8) 0.137(13) 0.146(10) 0.021(9) 0.006(7) -0.020(8)
 C247 0.10(2) 0.05(2) 0.116(15) 0.010(13) -0.014(15) 0.039(16)
 O816 0.32(3) 0.26(2) 0.232(19) 0.061(17) -0.10(2) -0.09(2)
 C236 0.144(18) 0.075(13) 0.101(18) 0.022(11) -0.068(15) -0.004(13)
 C1A 0.168(17) 0.129(15) 0.130(16) 0.039(13) 0.075(13) 0.036(13)
 C837 0.40(8) 0.30(5) 0.36(4) -0.02(2) -0.03(3) 0.03(5)
 C804 0.33(3) 0.16(3) 0.25(3) -0.05(2) 0.05(2) -0.04(2)
 C803 0.31(3) 0.11(2) 0.21(3) -0.012(17) 0.07(2) -0.059(19)
 C802 0.32(3) 0.13(2) 0.23(3) -0.04(2) 0.05(2) -0.03(2)
 C801 0.39(4) 0.36(7) 0.46(6) -0.25(6) -0.08(4) 0.08(4)
 C800 0.34(3) 0.20(4) 0.29(4) -0.09(3) 0.01(3) 0.00(3)
 C805 0.34(3) 0.19(4) 0.29(4) -0.08(3) 0.03(3) -0.02(3)
 C812 0.091(16) 0.159(18) 0.184(18) -0.006(14) -0.016(13) 0.042(13)
 C811 0.12(2) 0.19(2) 0.182(18) 0.011(14) -0.034(15) -0.004(16)
 C810 0.13(2) 0.19(2) 0.185(17) 0.006(14) -0.011(14) 0.004(15)
 C815 0.096(17) 0.185(19) 0.199(18) -0.018(15) -0.007(15) 0.032(14)
 C814 0.118(19) 0.18(2) 0.196(19) -0.024(15) -0.012(16) 0.025(16)
 C813 0.11(2) 0.18(2) 0.187(18) -0.023(15) -0.017(14) 0.040(14)
 O836 0.24(3) 0.157(18) 0.38(4) 0.01(2) -0.02(3) 0.008(18)
 C216 0.113(15) 0.12(3) 0.15(3) -0.02(2) -0.055(15) 0.007(14)
 C817 0.24(4) 0.18(3) 0.23(3) 0.02(2) 0.04(3) 0.01(2)
 C827 0.17(2) 0.111(12) 0.182(18) -0.013(11) 0.036(17) -0.013(12)
 O826 0.17(3) 0.109(12) 0.17(2) -0.015(12) 0.01(2) -0.028(14)
 C226 0.13(2) 0.044(10) 0.086(16) 0.004(10) 0.000(14) -0.020(11)
 C225 0.113(13) 0.038(13) 0.14(2) 0.013(14) -0.035(13) -0.029(10)
 C206 0.20(2) 0.18(2) 0.132(14) 0.083(14) 0.058(13) 0.041(16)
 C246 0.09(2) 0.07(2) 0.107(16) 0.013(14) -0.032(15) 0.029(16)
 C205 0.18(2) 0.139(16) 0.198(19) 0.003(14) 0.072(15) -0.016(15)
 C1B 0.025(10) 0.096(19) 0.13(2) 0.018(18) -0.005(13) -0.003(12)
 C227 0.13(2) 0.070(16) 0.088(11) 0.023(10) 0.006(11) -0.039(15)
 C45 0.07(3) 0.12(2) 0.19(2) -0.049(17) 0.012(16) -0.02(2)
 C807 0.30(3) 0.15(3) 0.53(8) -0.03(3) 0.12(3) -0.08(2)
 O806 0.32(3) 0.160(19) 0.23(2) 0.020(18) 0.05(2) -0.062(19)
 C581 0.072(19) 0.125(19) 0.07(2) 0.016(15) -0.009(15) 0.009(15)
 C583 0.06(2) 0.12(3) 0.056(11) 0.021(11) -0.021(10) -0.019(17)
 C582 0.064(19) 0.116(15) 0.09(2) 0.021(13) 0.005(16) 0.000(12)
 C633 0.07(2) 0.12(3) 0.098(13) 0.047(12) -0.006(11) 0.048(19)
 C632 0.053(12) 0.08(2) 0.10(2) 0.041(18) -0.003(13) 0.045(11)
 C631 0.06(2) 0.086(13) 0.11(2) 0.040(13) -0.003(17) 0.045(12)
 C516 0.050(15) 0.075(19) 0.079(12) -0.002(11) -0.012(10) -0.007(13)
 C515 0.033(15) 0.077(13) 0.09(2) -0.008(13) -0.007(13) 0.002(11)
 C514 0.045(17) 0.081(14) 0.091(16) 0.022(13) 0.010(13) 0.002(12)
 C541 0.072(11) 0.113(16) 0.21(2) -0.038(16) -0.001(15) -0.022(12)
 C543 0.072(11) 0.113(16) 0.21(2) -0.038(16) -0.001(15) -0.022(12)
 C542 0.072(11) 0.113(16) 0.21(2) -0.038(16) -0.001(15) -0.022(12)
 C613 0.041(11) 0.147(12) 0.096(12) -0.031(10) -0.005(9) 0.014(8)
 C611 0.048(10) 0.138(14) 0.108(11) -0.050(10) -0.012(8) -0.019(9)
 C612 0.074(12) 0.173(16) 0.097(10) -0.049(10) -0.024(9) 0.015(12)
 C721 0.11(2) 0.07(2) 0.084(12) 0.003(11) -0.003(11) -0.033(16)
 C722 0.13(2) 0.046(11) 0.11(2) 0.012(11) -0.007(17) -0.018(11)
 C723 0.116(15) 0.07(2) 0.12(2) 0.000(16) 0.028(14) -0.031(13)
 C731 0.13(3) 0.064(11) 0.06(2) 0.023(10) -0.047(19) 0.002(11)
 C733 0.12(2) 0.08(2) 0.059(13) 0.012(13) -0.047(13) 0.014(18)
 C732 0.112(13) 0.07(2) 0.07(2) 0.013(17) -0.042(11) 0.009(12)
 C746 0.080(11) 0.065(14) 0.15(2) 0.000(14) -0.042(11) 0.037(9)
 C745 0.13(2) 0.057(13) 0.116(13) -0.004(10) -0.039(12) 0.035(13)
 C713 0.124(19) 0.092(15) 0.145(17) -0.040(13) -0.076(14) 0.021(13)
 C711 0.139(19) 0.084(11) 0.15(2) -0.047(12) -0.092(15) 0.014(12)
 C712 0.129(17) 0.13(2) 0.149(16) -0.038(14) -0.044(12) -0.032(15)
 C572 0.048(16) 0.075(18) 0.11(3) 0.013(16) 0.007(16) -0.007(14)
 C573 0.06(2) 0.08(2) 0.102(17) 0.020(16) 0.002(15) 0.004(17)
 C571 0.05(2) 0.081(19) 0.107(17) -0.008(15) 0.014(14) 0.002(15)
 C747 0.116(18) 0.072(14) 0.124(15) 0.020(12) -0.033(13) 0.028(12)
 C3A 0.34(3) 0.48(3) 0.29(3) -0.11(2) -0.08(3) -0.01(2)
 C17A 0.34(3) 0.48(3) 0.29(3) -0.11(2) -0.08(3) -0.01(2)
 Cl5 0.295(12) 0.50(2) 0.221(8) -0.153(12) -0.004(8) 0.023(13)
 Cl6 0.295(12) 0.50(2) 0.221(8) -0.153(12) -0.004(8) 0.023(13)
 C1 0.34(3) 0.48(3) 0.29(3) -0.11(2) -0.08(3) -0.01(2)
 C881 0.151(13) 0.064(13) 0.063(13) 0.012(10) 0.066(9) 0.015(10)
 C882 0.17(3) 0.11(2) 0.048(15) -0.020(14) -0.015(17) 0.06(2)
 C883 0.13(2) 0.065(15) 0.051(13) -0.004(11) 0.049(16) 0.007(15)
 C125 0.142(16) 0.070(10) 0.076(8) -0.015(7) -0.023(9) -0.032(10)
 C127 0.150(13) 0.117(16) 0.100(13) -0.029(11) -0.002(10) -0.062(11)
 C126 0.160(15) 0.089(12) 0.20(2) -0.065(12) -0.044(13) 0.028(11)
 C531 0.054(7) 0.110(10) 0.104(9) 0.036(8) 0.007(6) 0.033(7)
 C532 0.054(7) 0.110(10) 0.104(9) 0.036(8) 0.007(6) 0.033(7)
 C533 0.054(7) 0.110(10) 0.104(9) 0.036(8) 0.007(6) 0.033(7)

_geom_special_details
;
 All esds (except the esd in the dihedral angle between two l.s. planes)
 are estimated using the full covariance matrix.  The cell esds are taken
 into account individually in the estimation of esds in distances, angles
 and torsion angles; correlations between esds in cell parameters are only
 used when they are defined by crystal symmetry.  An approximate (isotropic)
 treatment of cell esds is used for estimating esds involving l.s. planes.
;
loop_
  _geom_bond_atom_site_label_1
  _geom_bond_atom_site_label_2
  _geom_bond_distance
  _geom_bond_site_symmetry_2
  _geom_bond_publ_flag
 Ni11 F11 2.007(6) . ?
 Ni11 F2 2.010(7) . ?
 Ni11 O152 2.011(8) . ?
 Ni11 N953 2.124(9) . ?
 Ni11 O281 2.005(8) . ?
 Ni11 O292 2.114(8) . ?
 Ni5 F21 2.011(6) . ?
 Ni5 F22 2.004(6) . ?
 Ni5 O141 2.022(8) . ?
 Ni5 O12 2.075(8) . ?
 Ni5 N950 2.124(9) . ?
 Ni5 O8 2.026(8) . ?
 Cr12 F11 1.875(6) . ?
 Cr12 O161 1.966(8) . ?
 Cr12 O1 1.960(7) . ?
 Cr12 O151 1.971(8) . ?
 Cr12 O172 1.964(8) . ?
 Cr12 O9 2.093(10) . ?
 Cr4 F17 1.925(6) . ?
 Cr4 F21 1.892(6) . ?
 Cr4 O2 1.951(8) . ?
 Cr4 O32 1.969(9) . ?
 Cr4 O4 1.948(8) . ?
 Cr4 O22 1.962(9) . ?
 Cr13 O11 1.937(7) . ?
 Cr13 O162 1.971(8) . ?
 Cr13 O192 1.974(7) . ?
 Cr13 O1 1.933(7) . ?
 Cr13 O182 1.991(8) . ?
 Cr13 O171 1.988(8) . ?
 Cr2 O23 1.958(7) . ?
 Cr2 O24 1.949(7) . ?
 Cr2 O51 1.977(8) . ?
 Cr2 O72 1.997(9) . ?
 Cr2 O41 1.993(9) . ?
 Cr2 O62 1.962(8) . ?
 Cr7 O26 1.932(8) . ?
 Cr7 O40 1.931(7) . ?
 Cr7 O101 1.955(9) . ?
 Cr7 O111 1.997(9) . ?
 Cr7 O131 1.983(9) . ?
 Cr7 O122 2.008(9) . ?
 Cr1 O24 1.959(7) . ?
 Cr1 O82 1.987(9) . ?
 Cr1 O43 1.956(8) . ?
 Cr1 O71 1.994(9) . ?
 Cr1 O61 1.984(8) . ?
 Cr1 O91 1.967(8) . ?
 Cr18 F1 1.951(7) . ?
 Cr18 F2 1.880(6) . ?
 Cr18 O282 1.958(8) . ?
 Cr18 O271 1.975(8) . ?
 Cr18 O261 1.968(8) . ?
 Cr18 O291 1.949(8) . ?
 Cr6 F22 1.866(6) . ?
 Cr6 O142 1.957(8) . ?
 Cr6 O40 1.944(8) . ?
 Cr6 O3 2.081(10) . ?
 Cr6 O121 1.965(9) . ?
 Cr6 O132 1.975(8) . ?
 Cr17 F1 1.893(7) . ?
 Cr17 O262 1.949(9) . ?
 Cr17 O272 1.984(9) . ?
 Cr17 O741 1.949(9) . ?
 Cr17 O6 1.979(9) . ?
 Cr17 O251 1.944(9) . ?
 Cr8 O26 1.969(8) . ?
 Cr8 O112 1.993(10) . ?
 Cr8 O43 1.954(8) . ?
 Cr8 O81 1.953(9) . ?
 Cr8 O92 1.941(10) . ?
 Cr8 O102 1.971(10) . ?
 Cr14 O11 1.961(8) . ?
 Cr14 O5 1.947(8) . ?
 Cr14 O191 1.964(9) . ?
 Cr14 O181 1.993(9) . ?
 Cr14 O202 1.977(10) . ?
 Cr14 O212 1.968(10) . ?
 Cr3 F17 1.915(6) . ?
 Cr3 O23 1.947(7) . ?
 Cr3 O42 1.933(12) . ?
 Cr3 O31 1.935(13) . ?
 Cr3 O52 1.943(9) . ?
 Cr3 O21 1.962(9) . ?
 Cr15 O5 1.945(8) . ?
 Cr15 O222 1.983(9) . ?
 Cr15 O7 1.959(8) . ?
 Cr15 O232 1.977(11) . ?
 Cr15 O201 1.967(12) . ?
 Cr15 O211 1.970(10) . ?
 Cr16 O6 1.974(8) . ?
 Cr16 O742 1.967(11) . ?
 Cr16 O221 1.992(10) . ?
 Cr16 O7 1.954(8) . ?
 Cr16 O252 1.986(11) . ?
 Cr16 O231 1.955(10) . ?
 O23 C905 1.425(12) . ?
 O24 C904 1.457(12) . ?
 O11 C909 1.443(13) . ?
 O26 C902 1.455(13) . ?
 O162 C163 1.237(13) . ?
 O161 C163 1.278(13) . ?
 O192 C193 1.276(14) . ?
 O2 C6 1.267(15) . ?
 O141 C143 1.264(15) . ?
 O142 C143 1.268(15) . ?
 O82 C83 1.288(17) . ?
 O282 C283 1.277(14) . ?
 O262 C263 1.276(14) . ?
 O1 C910 1.442(12) . ?
 O51 C53 1.205(14) . ?
 O112 C113 1.268(16) . ?
 O271 C273 1.266(14) . ?
 O40 C901 1.420(13) . ?
 O12 C13 1.268(15) . ?
 O152 C11 1.262(14) . ?
 O43 C903 1.439(12) . ?
 O72 C73 1.274(14) . ?
 O41 C43 1.254(15) . ?
 N953 C954 1.333(13) . ?
 N953 C952 1.328(15) . ?
 O182 C183 1.281(15) . ?
 Cl4 C3A 1.90(3) . ?
 O261 C263 1.253(14) . ?
 O32 C33 1.214(16) . ?
 O3 C109 1.515(15) . ?
 O3 C900 1.480(14) . ?
 O291 C293 1.264(15) . ?
 O81 C83 1.248(17) . ?
 O71 C73 1.236(14) . ?
 O281 C283 1.234(14) . ?
 Cl2 C17A 1.92(3) . ?
 O61 C63 1.279(15) . ?
 O272 C273 1.239(14) . ?
 N950 C955 1.326(14) . ?
 N950 C951 1.323(15) . ?
 O4 C13 1.274(15) . ?
 O5 C908 1.446(13) . ?
 O741 C743 1.289(18) . ?
 O151 C11 1.267(14) . ?
 O191 C193 1.255(15) . ?
 O6 C906 1.431(13) . ?
 O171 C173 1.259(14) . ?
 O742 C743 1.222(19) . ?
 O222 C223 1.267(16) . ?
 O101 C103 1.234(16) . ?
 O111 C113 1.200(16) . ?
 O91 C93 1.260(16) . ?
 O22 C23 1.218(15) . ?
 O121 C123 1.229(15) . ?
 O221 C223 1.261(17) . ?
 O7 C907 1.460(12) . ?
 O131 C133 1.241(17) . ?
 O172 C173 1.247(13) . ?
 O251 C253 1.273(15) . ?
 Cl1 C17A 1.93(3) . ?
 O292 C293 1.253(15) . ?
 C911 H91A 0.9900 . ?
 C911 H91B 0.9900 . ?
 C911 C910 1.519(16) . ?
 C911 O9 1.492(15) . ?
 C954 H954 0.9500 . ?
 C954 C955 1.377(16) . ?
 O132 C133 1.287(16) . ?
 O252 C253 1.244(16) . ?
 O8 C6 1.242(15) . ?
 O92 C93 1.282(17) . ?
 O181 C183 1.233(15) . ?
 O202 C203 1.217(17) . ?
 C174 C177 1.47(2) . ?
 C174 C176 1.55(2) . ?
 C174 C175 1.53(2) . ?
 C174 C173 1.539(16) . ?
 C106 H10A 0.9800 . ?
 C106 H10B 0.9800 . ?
 C106 H10C 0.9800 . ?
 C106 C104 1.53(2) . ?
 C14 C13 1.499(17) . ?
 C14 C16 1.54(3) . ?
 C14 C19 1.53(3) . ?
 C14 C1B 1.43(3) . ?
 C14 C516 1.52(5) . ?
 C14 C515 1.56(5) . ?
 C14 C514 1.60(5) . ?
 O122 C123 1.262(15) . ?
 Cl3 C3A 1.91(3) . ?
 C907 H907 1.0000 . ?
 C907 C908 1.533(15) . ?
 C907 C906 1.507(16) . ?
 O42 C43 1.252(17) . ?
 O231 C233 1.245(19) . ?
 O232 C233 1.250(19) . ?
 C113 C114 1.56(2) . ?
 O102 C103 1.252(16) . ?
 O31 C33 1.269(19) . ?
 C109 H10D 0.9800 . ?
 C109 H10E 0.9800 . ?
 C109 H10F 0.9800 . ?
 C123 C124 1.543(19) . ?
 C26 H26A 0.9800 . ?
 C26 H26B 0.9800 . ?
 C26 H26C 0.9800 . ?
 C26 C24 1.49(2) . ?
 O62 C63 1.250(15) . ?
 C901 H901 1.0000 . ?
 C901 C900 1.529(15) . ?
 C901 C902 1.520(15) . ?
 C24 C23 1.501(17) . ?
 C24 C27 1.53(2) . ?
 C24 C25 1.53(2) . ?
 C73 C74 1.525(18) . ?
 C910 H910 1.0000 . ?
 C910 C909 1.531(16) . ?
 C955 H955 0.9500 . ?
 C904 H904 1.0000 . ?
 C904 C905 1.523(14) . ?
 C904 C903 1.506(15) . ?
 C900 H90A 0.9900 . ?
 C900 H90B 0.9900 . ?
 C124 C125 1.47(2) . ?
 C124 C127 1.50(3) . ?
 C124 C126 1.48(3) . ?
 C951 H951 0.9500 . ?
 C951 C952 1.334(18) . ?
 C908 H908 1.0000 . ?
 C908 C909 1.540(16) . ?
 C906 H90C 0.9900 . ?
 C906 H90D 0.9900 . ?
 C134 C137 1.53(2) . ?
 C134 C135 1.529(19) . ?
 C134 C133 1.584(19) . ?
 C134 C136 1.54(2) . ?
 C134 C633 1.53(2) . ?
 C134 C632 1.53(2) . ?
 C134 C631 1.52(2) . ?
 C177 H17A 0.9800 . ?
 C177 H17B 0.9800 . ?
 C177 H17C 0.9800 . ?
 C154 C156 1.49(2) . ?
 C154 C11 1.518(17) . ?
 C154 C157 1.50(2) . ?
 C154 C155 1.48(2) . ?
 C53 O52 1.245(14) . ?
 C53 C54 1.539(17) . ?
 C23 O21 1.257(14) . ?
 C27 H27A 0.9800 . ?
 C27 H27B 0.9800 . ?
 C27 H27C 0.9800 . ?
 C95 H95A 0.9800 . ?
 C95 H95B 0.9800 . ?
 C95 H95C 0.9800 . ?
 C95 C94 1.50(2) . ?
 C25 H25A 0.9800 . ?
 C25 H25B 0.9800 . ?
 C25 H25C 0.9800 . ?
 C144 C145 1.49(2) . ?
 C144 C147 1.47(3) . ?
 C144 C143 1.514(17) . ?
 C144 C146 1.47(2) . ?
 C137 H13A 0.9800 . ?
 C137 H13B 0.9800 . ?
 C137 H13C 0.9800 . ?
 C97 H97A 0.9800 . ?
 C97 H97B 0.9800 . ?
 C97 H97C 0.9800 . ?
 C97 C94 1.52(2) . ?
 C96 H96A 0.9800 . ?
 C96 H96B 0.9800 . ?
 C96 H96C 0.9800 . ?
 C96 C94 1.52(2) . ?
 C36 H36A 0.9800 . ?
 C36 H36B 0.9800 . ?
 C36 H36C 0.9800 . ?
 C36 C34 1.58(2) . ?
 C66 H66A 0.9800 . ?
 C66 H66B 0.9800 . ?
 C66 H66C 0.9800 . ?
 C66 C64 1.51(2) . ?
 C905 H90E 0.9900 . ?
 C905 H90F 0.9900 . ?
 C903 H903 1.0000 . ?
 C903 C902 1.527(16) . ?
 C902 H902 1.0000 . ?
 C33 C34 1.54(2) . ?
 C94 C93 1.538(18) . ?
 C65 H65A 0.9800 . ?
 C65 H65B 0.9800 . ?
 C65 H65C 0.9800 . ?
 C65 C64 1.530(18) . ?
 C4 C87 1.476(19) . ?
 C4 C83 1.49(2) . ?
 C4 C85 1.533(19) . ?
 C4 C18 1.556(19) . ?
 C4 C581 1.50(2) . ?
 C4 C583 1.55(2) . ?
 C4 C582 1.57(2) . ?
 O201 C203 1.28(2) . ?
 C145 H14A 0.9800 . ?
 C145 H14B 0.9800 . ?
 C145 H14C 0.9800 . ?
 C176 H17D 0.9800 . ?
 C176 H17E 0.9800 . ?
 C176 H17F 0.9800 . ?
 C87 H87A 0.9800 . ?
 C87 H87B 0.9800 . ?
 C87 H87C 0.9800 . ?
 C175 H17G 0.9800 . ?
 C175 H17H 0.9800 . ?
 C175 H17I 0.9800 . ?
 C135 H13D 0.9800 . ?
 C135 H13E 0.9800 . ?
 C135 H13F 0.9800 . ?
 C103 C104 1.557(18) . ?
 C64 C63 1.512(18) . ?
 C64 C67 1.52(2) . ?
 C75 H75A 0.9800 . ?
 C75 H75B 0.9800 . ?
 C75 H75C 0.9800 . ?
 C75 C74 1.518(18) . ?
 C54 C57 1.500(19) . ?
 C54 C55 1.53(2) . ?
 C54 C56 1.52(2) . ?
 C5 H5A 0.9800 . ?
 C5 H5B 0.9800 . ?
 C5 H5C 0.9800 . ?
 C5 C8 1.45(2) . ?
 C6 C8 1.530(18) . ?
 C147 H14D 0.9800 . ?
 C147 H14E 0.9800 . ?
 C147 H14F 0.9800 . ?
 C57 H57A 0.9800 . ?
 C57 H57B 0.9800 . ?
 C57 H57C 0.9800 . ?
 C55 H55A 0.9800 . ?
 C55 H55B 0.9800 . ?
 C55 H55C 0.9800 . ?
 C43 C44 1.47(2) . ?
 C7 H7A 0.9800 . ?
 C7 H7B 0.9800 . ?
 C7 H7C 0.9800 . ?
 C7 C8 1.47(2) . ?
 C47 H47A 0.9800 . ?
 C47 H47B 0.9800 . ?
 C47 H47C 0.9800 . ?
 C47 C44 1.55(2) . ?
 C909 H909 1.0000 . ?
 C104 C107 1.46(3) . ?
 C104 C105 1.57(2) . ?
 C8 C12 1.60(3) . ?
 C952 H952 0.9500 . ?
 C56 H56A 0.9800 . ?
 C56 H56B 0.9800 . ?
 C56 H56C 0.9800 . ?
 C156 H15A 0.9800 . ?
 C156 H15B 0.9800 . ?
 C156 H15C 0.9800 . ?
 C35 H35A 0.9800 . ?
 C35 H35B 0.9800 . ?
 C35 H35C 0.9800 . ?
 C35 C34 1.56(2) . ?
 C46 H46A 0.9800 . ?
 C46 H46B 0.9800 . ?
 C46 H46C 0.9800 . ?
 C46 C44 1.52(2) . ?
 C85 H85A 0.9800 . ?
 C85 H85B 0.9800 . ?
 C85 H85C 0.9800 . ?
 C37 H37A 0.9800 . ?
 C37 H37B 0.9800 . ?
 C37 H37C 0.9800 . ?
 C37 C34 1.49(2) . ?
 C107 H10G 0.9800 . ?
 C107 H10H 0.9800 . ?
 C107 H10I 0.9800 . ?
 C34 C531 1.531(19) . ?
 C34 C532 1.508(19) . ?
 C34 C533 1.57(2) . ?
 C146 H14G 0.9800 . ?
 C146 H14H 0.9800 . ?
 C146 H14I 0.9800 . ?
 C114 C116 1.53(2) . ?
 C114 C117 1.55(2) . ?
 C114 C115 1.56(2) . ?
 C114 C613 1.570(19) . ?
 C114 C611 1.520(18) . ?
 C114 C612 1.563(19) . ?
 C44 C45 1.54(2) . ?
 C44 C541 1.52(2) . ?
 C44 C543 1.51(2) . ?
 C44 C542 1.52(2) . ?
 C76 H76A 0.9800 . ?
 C76 H76B 0.9800 . ?
 C76 H76C 0.9800 . ?
 C76 C74 1.508(18) . ?
 C157 H15D 0.9800 . ?
 C157 H15E 0.9800 . ?
 C157 H15F 0.9800 . ?
 C12 H12A 0.9800 . ?
 C12 H12B 0.9800 . ?
 C12 H12C 0.9800 . ?
 C74 C77 1.553(19) . ?
 C74 C572 1.54(2) . ?
 C74 C573 1.54(2) . ?
 C74 C571 1.55(2) . ?
 C105 H10J 0.9800 . ?
 C105 H10K 0.9800 . ?
 C105 H10L 0.9800 . ?
 C136 H13G 0.9800 . ?
 C136 H13H 0.9800 . ?
 C136 H13I 0.9800 . ?
 O9 C912 1.483(15) . ?
 O212 C213 1.233(18) . ?
 O211 C213 1.236(17) . ?
 C912 H91C 0.9800 . ?
 C912 H91D 0.9800 . ?
 C912 H91E 0.9800 . ?
 C193 C194 1.525(18) . ?
 C263 C264 1.516(19) . ?
 C163 C164 1.545(17) . ?
 C253 C254 1.553(19) . ?
 C283 C284 1.546(18) . ?
 C164 C167 1.474(18) . ?
 C164 C165 1.46(2) . ?
 C164 C166 1.55(2) . ?
 C194 C197 1.50(2) . ?
 C194 C195 1.53(2) . ?
 C194 C196 1.53(2) . ?
 C293 C294 1.548(18) . ?
 C183 C184 1.480(19) . ?
 C294 C295 1.47(2) . ?
 C294 C297 1.53(2) . ?
 C294 C296 1.55(3) . ?
 C273 C274 1.525(17) . ?
 C223 C224 1.50(2) . ?
 C274 C275 1.50(2) . ?
 C274 C276 1.48(2) . ?
 C274 C277 1.57(2) . ?
 C744 C743 1.528(19) . ?
 C744 C245 1.48(2) . ?
 C744 C247 1.51(2) . ?
 C744 C246 1.49(2) . ?
 C744 C746 1.50(2) . ?
 C744 C745 1.51(2) . ?
 C744 C747 1.49(2) . ?
 C167 H16A 0.9800 . ?
 C167 H16B 0.9800 . ?
 C167 H16C 0.9800 . ?
 C275 H27D 0.9800 . ?
 C275 H27E 0.9800 . ?
 C275 H27F 0.9800 . ?
 C254 C255 1.51(2) . ?
 C254 C257 1.52(2) . ?
 C254 C256 1.51(2) . ?
 C284 C286 1.52(2) . ?
 C284 C287 1.53(2) . ?
 C284 C285 1.51(2) . ?
 C284 C881 1.508(18) . ?
 C284 C882 1.553(19) . ?
 C284 C883 1.503(18) . ?
 C264 C267 1.51(2) . ?
 C264 C266 1.53(2) . ?
 C264 C265 1.57(3) . ?
 C213 C214 1.57(2) . ?
 C255 H25D 0.9800 . ?
 C255 H25E 0.9800 . ?
 C255 H25F 0.9800 . ?
 C233 C234 1.575(19) . ?
 C276 H27G 0.9800 . ?
 C276 H27H 0.9800 . ?
 C276 H27I 0.9800 . ?
 C214 C217 1.55(2) . ?
 C214 C215 1.57(2) . ?
 C214 C216 1.52(2) . ?
 C214 C713 1.547(19) . ?
 C214 C711 1.50(2) . ?
 C214 C712 1.565(16) . ?
 C257 H25G 0.9800 . ?
 C257 H25H 0.9800 . ?
 C257 H25I 0.9800 . ?
 C224 C226 1.54(2) . ?
 C224 C225 1.53(2) . ?
 C224 C227 1.53(2) . ?
 C224 C721 1.54(2) . ?
 C224 C722 1.52(2) . ?
 C224 C723 1.53(2) . ?
 C203 C204 1.57(3) . ?
 C277 H27J 0.9800 . ?
 C277 H27K 0.9800 . ?
 C277 H27L 0.9800 . ?
 C295 H29A 0.9800 . ?
 C295 H29B 0.9800 . ?
 C295 H29C 0.9800 . ?
 C286 H28A 0.9800 . ?
 C286 H28B 0.9800 . ?
 C286 H28C 0.9800 . ?
 C256 H25J 0.9800 . ?
 C256 H25K 0.9800 . ?
 C256 H25L 0.9800 . ?
 C197 H19A 0.9800 . ?
 C197 H19B 0.9800 . ?
 C197 H19C 0.9800 . ?
 C195 H19D 0.9800 . ?
 C195 H19E 0.9800 . ?
 C195 H19F 0.9800 . ?
 C234 C235 1.55(3) . ?
 C234 C237 1.56(4) . ?
 C234 C236 1.47(4) . ?
 C234 C731 1.44(6) . ?
 C234 C733 1.63(6) . ?
 C234 C732 1.51(6) . ?
 C184 C187 1.50(2) . ?
 C184 C185 1.57(3) . ?
 C184 C186 1.51(3) . ?
 C116 H11A 0.9800 . ?
 C116 H11B 0.9800 . ?
 C116 H11C 0.9800 . ?
 C267 H26D 0.9800 . ?
 C267 H26E 0.9800 . ?
 C267 H26F 0.9800 . ?
 C266 H26G 0.9800 . ?
 C266 H26H 0.9800 . ?
 C266 H26I 0.9800 . ?
 C196 H19G 0.9800 . ?
 C196 H19H 0.9800 . ?
 C196 H19I 0.9800 . ?
 C297 H29D 0.9800 . ?
 C297 H29E 0.9800 . ?
 C297 H29F 0.9800 . ?
 C16 H16D 0.9800 . ?
 C16 H16E 0.9800 . ?
 C16 H16F 0.9800 . ?
 C265 H26J 0.9800 . ?
 C265 H26K 0.9800 . ?
 C265 H26L 0.9800 . ?
 C204 C1A 1.41(3) . ?
 C204 C206 1.41(3) . ?
 C204 C205 1.62(4) . ?
 C117 H11D 0.9800 . ?
 C117 H11E 0.9800 . ?
 C117 H11F 0.9800 . ?
 O828 C825 1.26(3) . ?
 O828 C827 1.67(3) . ?
 C823 H823 0.9500 . ?
 C823 C824 1.3900 . ?
 C823 C822 1.3900 . ?
 C824 H824 0.9500 . ?
 C824 C825 1.3900 . ?
 C825 H825 0.9500 . ?
 C825 C820 1.3900 . ?
 C820 H820 0.9500 . ?
 C820 C821 1.3900 . ?
 C820 O826 1.43(4) . ?
 C821 H821 0.9500 . ?
 C821 C822 1.3900 . ?
 C822 H822 0.9500 . ?
 C296 H29G 0.9800 . ?
 C296 H29H 0.9800 . ?
 C296 H29I 0.9800 . ?
 C165 H16G 0.9800 . ?
 C165 H16H 0.9800 . ?
 C165 H16I 0.9800 . ?
 C187 H18A 0.9800 . ?
 C187 H18B 0.9800 . ?
 C187 H18C 0.9800 . ?
 C835 H835 0.9500 . ?
 C835 C834 1.3900 . ?
 C835 C830 1.3900 . ?
 C834 H834 0.9500 . ?
 C834 C833 1.3900 . ?
 C833 H833 0.9500 . ?
 C833 C832 1.3900 . ?
 C832 H832 0.9500 . ?
 C832 C831 1.3900 . ?
 C831 H831 0.9500 . ?
 C831 C830 1.3900 . ?
 C830 O836 1.431(16) . ?
 C287 H28D 0.9800 . ?
 C287 H28E 0.9800 . ?
 C287 H28F 0.9800 . ?
 C235 H23A 0.9800 . ?
 C235 H23B 0.9800 . ?
 C235 H23C 0.9800 . ?
 C166 H16J 0.9800 . ?
 C166 H16K 0.9800 . ?
 C166 H16L 0.9800 . ?
 C155 H15G 0.9800 . ?
 C155 H15H 0.9800 . ?
 C155 H15I 0.9800 . ?
 C18 H18D 0.9800 . ?
 C18 H18E 0.9800 . ?
 C18 H18F 0.9800 . ?
 C185 H18G 0.9800 . ?
 C185 H18H 0.9800 . ?
 C185 H18I 0.9800 . ?
 C77 H77A 0.9800 . ?
 C77 H77B 0.9800 . ?
 C77 H77C 0.9800 . ?
 C19 H19J 0.9800 . ?
 C19 H19K 0.9800 . ?
 C19 H19L 0.9800 . ?
 C217 H21A 0.9800 . ?
 C217 H21B 0.9800 . ?
 C217 H21C 0.9800 . ?
 C115 H11G 0.9800 . ?
 C115 H11H 0.9800 . ?
 C115 H11I 0.9800 . ?
 C285 H28G 0.9800 . ?
 C285 H28H 0.9800 . ?
 C285 H28I 0.9800 . ?
 C237 H23D 0.9800 . ?
 C237 H23E 0.9800 . ?
 C237 H23F 0.9800 . ?
 C245 H24A 0.9800 . ?
 C245 H24B 0.9800 . ?
 C245 H24C 0.9800 . ?
 C67 H67A 0.9800 . ?
 C67 H67B 0.9800 . ?
 C67 H67C 0.9800 . ?
 C186 H18J 0.9800 . ?
 C186 H18K 0.9800 . ?
 C186 H18L 0.9800 . ?
 C247 H24D 0.9800 . ?
 C247 H24E 0.9800 . ?
 C247 H24F 0.9800 . ?
 O816 C810 1.25(3) . ?
 O816 C817 1.59(4) . ?
 C236 H23G 0.9800 . ?
 C236 H23H 0.9800 . ?
 C236 H23I 0.9800 . ?
 C1A H1AA 0.9800 . ?
 C1A H1AB 0.9800 . ?
 C1A H1AC 0.9800 . ?
 C837 H83A 0.9800 . ?
 C837 H83B 0.9800 . ?
 C837 H83C 0.9800 . ?
 C837 O836 1.46(2) . ?
 C804 H804 0.9500 . ?
 C804 C803 1.3900 . ?
 C804 C805 1.3900 . ?
 C803 C802 1.3900 . ?
 C803 O806 1.42(4) . ?
 C802 H802 0.9500 . ?
 C802 C801 1.3900 . ?
 C801 H801 0.9500 . ?
 C801 C800 1.3900 . ?
 C800 H800 0.9500 . ?
 C800 C805 1.3900 . ?
 C805 H805 0.9500 . ?
 C812 H812 0.9500 . ?
 C812 C811 1.3900 . ?
 C812 C813 1.3900 . ?
 C811 H811 0.9500 . ?
 C811 C810 1.3900 . ?
 C810 C815 1.3900 . ?
 C815 H815 0.9500 . ?
 C815 C814 1.3900 . ?
 C814 H814 0.9500 . ?
 C814 C813 1.3900 . ?
 C813 H813 0.9500 . ?
 C216 H21D 0.9800 . ?
 C216 H21E 0.9800 . ?
 C216 H21F 0.9800 . ?
 C817 H81A 0.9800 . ?
 C817 H81B 0.9800 . ?
 C817 H81C 0.9800 . ?
 C827 H82A 0.9800 . ?
 C827 H82B 0.9800 . ?
 C827 H82C 0.9800 . ?
 C827 H82D 0.9800 . ?
 C827 H82E 0.9800 . ?
 C827 H82F 0.9800 . ?
 C827 O826 1.70(5) . ?
 C226 H22A 0.9800 . ?
 C226 H22B 0.9800 . ?
 C226 H22C 0.9800 . ?
 C225 H22D 0.9800 . ?
 C225 H22E 0.9800 . ?
 C225 H22F 0.9800 . ?
 C206 H20A 0.9800 . ?
 C206 H20B 0.9800 . ?
 C206 H20C 0.9800 . ?
 C246 H24G 0.9800 . ?
 C246 H24H 0.9800 . ?
 C246 H24I 0.9800 . ?
 C205 H20D 0.9800 . ?
 C205 H20E 0.9800 . ?
 C205 H20F 0.9800 . ?
 C1B H1BA 0.9800 . ?
 C1B H1BB 0.9800 . ?
 C1B H1BC 0.9800 . ?
 C227 H22G 0.9800 . ?
 C227 H22H 0.9800 . ?
 C227 H22I 0.9800 . ?
 C45 H45A 0.9800 . ?
 C45 H45B 0.9800 . ?
 C45 H45C 0.9800 . ?
 C807 H80A 0.9800 . ?
 C807 H80B 0.9800 . ?
 C807 H80C 0.9800 . ?
 C807 O806 1.51(5) . ?
 C581 H58A 0.9800 . ?
 C581 H58B 0.9800 . ?
 C581 H58C 0.9800 . ?
 C583 H58D 0.9800 . ?
 C583 H58E 0.9800 . ?
 C583 H58F 0.9800 . ?
 C582 H58G 0.9800 . ?
 C582 H58H 0.9800 . ?
 C582 H58I 0.9800 . ?
 C633 H63A 0.9800 . ?
 C633 H63B 0.9800 . ?
 C633 H63C 0.9800 . ?
 C632 H63D 0.9800 . ?
 C632 H63E 0.9800 . ?
 C632 H63F 0.9800 . ?
 C631 H63G 0.9800 . ?
 C631 H63H 0.9800 . ?
 C631 H63I 0.9800 . ?
 C516 H51A 0.9800 . ?
 C516 H51B 0.9800 . ?
 C516 H51C 0.9800 . ?
 C515 H51D 0.9800 . ?
 C515 H51E 0.9800 . ?
 C515 H51F 0.9800 . ?
 C514 H51G 0.9800 . ?
 C514 H51H 0.9800 . ?
 C514 H51I 0.9800 . ?
 C541 H54A 0.9800 . ?
 C541 H54B 0.9800 . ?
 C541 H54C 0.9800 . ?
 C543 H54D 0.9800 . ?
 C543 H54E 0.9800 . ?
 C543 H54F 0.9800 . ?
 C542 H54G 0.9800 . ?
 C542 H54H 0.9800 . ?
 C542 H54I 0.9800 . ?
 C613 H61A 0.9800 . ?
 C613 H61B 0.9800 . ?
 C613 H61C 0.9800 . ?
 C611 H61D 0.9800 . ?
 C611 H61E 0.9800 . ?
 C611 H61F 0.9800 . ?
 C612 H61G 0.9800 . ?
 C612 H61H 0.9800 . ?
 C612 H61I 0.9800 . ?
 C721 H72A 0.9800 . ?
 C721 H72B 0.9800 . ?
 C721 H72C 0.9800 . ?
 C722 H72D 0.9800 . ?
 C722 H72E 0.9800 . ?
 C722 H72F 0.9800 . ?
 C723 H72G 0.9800 . ?
 C723 H72H 0.9800 . ?
 C723 H72I 0.9800 . ?
 C731 H73A 0.9800 . ?
 C731 H73B 0.9800 . ?
 C731 H73C 0.9800 . ?
 C733 H73D 0.9800 . ?
 C733 H73E 0.9800 . ?
 C733 H73F 0.9800 . ?
 C732 H73G 0.9800 . ?
 C732 H73H 0.9800 . ?
 C732 H73I 0.9800 . ?
 C746 H74A 0.9800 . ?
 C746 H74B 0.9800 . ?
 C746 H74C 0.9800 . ?
 C745 H74D 0.9800 . ?
 C745 H74E 0.9800 . ?
 C745 H74F 0.9800 . ?
 C713 H71A 0.9800 . ?
 C713 H71B 0.9800 . ?
 C713 H71C 0.9800 . ?
 C711 H71D 0.9800 . ?
 C711 H71E 0.9800 . ?
 C711 H71F 0.9800 . ?
 C712 H71G 0.9800 . ?
 C712 H71H 0.9800 . ?
 C712 H71I 0.9800 . ?
 C572 H57D 0.9800 . ?
 C572 H57E 0.9800 . ?
 C572 H57F 0.9800 . ?
 C573 H57G 0.9800 . ?
 C573 H57H 0.9800 . ?
 C573 H57I 0.9800 . ?
 C571 H57J 0.9800 . ?
 C571 H57K 0.9800 . ?
 C571 H57L 0.9800 . ?
 C747 H74G 0.9800 . ?
 C747 H74H 0.9800 . ?
 C747 H74I 0.9800 . ?
 C3A H3AA 0.9900 . ?
 C3A H3AB 0.9900 . ?
 C17A H17J 0.9900 . ?
 C17A H17K 0.9900 . ?
 Cl5 C1 1.91(3) . ?
 Cl6 C1 1.88(3) . ?
 C1 H1A 0.9900 . ?
 C1 H1B 0.9900 . ?
 C881 H88A 0.9800 . ?
 C881 H88B 0.9800 . ?
 C881 H88C 0.9800 . ?
 C882 H88D 0.9800 . ?
 C882 H88E 0.9800 . ?
 C882 H88F 0.9800 . ?
 C883 H88G 0.9800 . ?
 C883 H88H 0.9800 . ?
 C883 H88I 0.9800 . ?
 C125 H12D 0.9800 . ?
 C125 H12E 0.9800 . ?
 C125 H12F 0.9800 . ?
 C127 H12G 0.9800 . ?
 C127 H12H 0.9800 . ?
 C127 H12I 0.9800 . ?
 C126 H12J 0.9800 . ?
 C126 H12K 0.9800 . ?
 C126 H12L 0.9800 . ?
 C531 H53A 0.9800 . ?
 C531 H53B 0.9800 . ?
 C531 H53C 0.9800 . ?
 C532 H53D 0.9800 . ?
 C532 H53E 0.9800 . ?
 C532 H53F 0.9800 . ?
 C533 H53G 0.9800 . ?
 C533 H53H 0.9800 . ?
 C533 H53I 0.9800 . ?

loop_
  _geom_angle_atom_site_label_1
  _geom_angle_atom_site_label_2
  _geom_angle_atom_site_label_3
  _geom_angle
  _geom_angle_site_symmetry_1
  _geom_angle_site_symmetry_3
  _geom_angle_publ_flag
 F11 Ni11 F2 85.3(2) . . ?
 F11 Ni11 O152 89.8(3) . . ?
 F11 Ni11 N953 87.3(3) . . ?
 F11 Ni11 O292 92.2(3) . . ?
 F2 Ni11 O152 175.0(3) . . ?
 F2 Ni11 N953 88.7(3) . . ?
 F2 Ni11 O292 90.6(3) . . ?
 O152 Ni11 N953 92.6(3) . . ?
 O152 Ni11 O292 88.1(3) . . ?
 O281 Ni11 F11 176.4(3) . . ?
 O281 Ni11 F2 92.8(3) . . ?
 O281 Ni11 O152 92.0(3) . . ?
 O281 Ni11 N953 89.5(4) . . ?
 O281 Ni11 O292 90.9(3) . . ?
 O292 Ni11 N953 179.2(4) . . ?
 F21 Ni5 O141 172.0(3) . . ?
 F21 Ni5 O12 89.5(3) . . ?
 F21 Ni5 N950 87.6(3) . . ?
 F21 Ni5 O8 95.5(3) . . ?
 F22 Ni5 F21 84.3(2) . . ?
 F22 Ni5 O141 87.7(3) . . ?
 F22 Ni5 O12 92.9(3) . . ?
 F22 Ni5 N950 88.6(3) . . ?
 F22 Ni5 O8 176.6(3) . . ?
 O141 Ni5 O12 90.0(3) . . ?
 O141 Ni5 N950 93.1(3) . . ?
 O141 Ni5 O8 92.5(3) . . ?
 O12 Ni5 N950 176.5(3) . . ?
 O8 Ni5 O12 90.4(3) . . ?
 O8 Ni5 N950 88.0(3) . . ?
 F11 Cr12 O161 92.4(3) . . ?
 F11 Cr12 O1 86.2(3) . . ?
 F11 Cr12 O151 92.6(3) . . ?
 F11 Cr12 O172 176.6(3) . . ?
 F11 Cr12 O9 87.6(3) . . ?
 O161 Cr12 O151 92.7(3) . . ?
 O161 Cr12 O9 176.3(4) . . ?
 O1 Cr12 O161 92.1(3) . . ?
 O1 Cr12 O151 175.1(3) . . ?
 O1 Cr12 O172 93.7(3) . . ?
 O1 Cr12 O9 84.2(3) . . ?
 O151 Cr12 O9 91.0(4) . . ?
 O172 Cr12 O161 91.0(3) . . ?
 O172 Cr12 O151 87.2(3) . . ?
 O172 Cr12 O9 89.1(4) . . ?
 F17 Cr4 O2 179.2(3) . . ?
 F17 Cr4 O32 92.4(3) . . ?
 F17 Cr4 O4 89.9(3) . . ?
 F17 Cr4 O22 91.4(3) . . ?
 F21 Cr4 F17 89.1(3) . . ?
 F21 Cr4 O2 91.7(3) . . ?
 F21 Cr4 O32 87.3(3) . . ?
 F21 Cr4 O4 95.5(3) . . ?
 F21 Cr4 O22 177.8(4) . . ?
 O2 Cr4 O32 87.9(4) . . ?
 O2 Cr4 O22 87.9(4) . . ?
 O4 Cr4 O2 89.7(3) . . ?
 O4 Cr4 O32 176.3(4) . . ?
 O4 Cr4 O22 86.6(4) . . ?
 O22 Cr4 O32 90.5(4) . . ?
 O11 Cr13 O162 175.6(3) . . ?
 O11 Cr13 O192 96.1(3) . . ?
 O11 Cr13 O182 92.7(3) . . ?
 O11 Cr13 O171 92.3(3) . . ?
 O162 Cr13 O192 88.1(3) . . ?
 O162 Cr13 O182 85.9(3) . . ?
 O162 Cr13 O171 89.4(3) . . ?
 O192 Cr13 O182 90.0(3) . . ?
 O192 Cr13 O171 86.8(3) . . ?
 O1 Cr13 O11 82.5(3) . . ?
 O1 Cr13 O162 93.4(3) . . ?
 O1 Cr13 O192 177.3(3) . . ?
 O1 Cr13 O182 92.2(3) . . ?
 O1 Cr13 O171 91.0(3) . . ?
 O171 Cr13 O182 174.4(3) . . ?
 O23 Cr2 O51 95.9(3) . . ?
 O23 Cr2 O72 93.4(3) . . ?
 O23 Cr2 O41 88.4(3) . . ?
 O23 Cr2 O62 174.8(4) . . ?
 O24 Cr2 O23 83.9(3) . . ?
 O24 Cr2 O51 175.9(4) . . ?
 O24 Cr2 O72 88.8(3) . . ?
 O24 Cr2 O41 93.3(4) . . ?
 O24 Cr2 O62 94.0(4) . . ?
 O51 Cr2 O72 87.2(4) . . ?
 O51 Cr2 O41 90.7(4) . . ?
 O41 Cr2 O72 177.3(4) . . ?
 O62 Cr2 O51 86.6(4) . . ?
 O62 Cr2 O72 91.4(4) . . ?
 O62 Cr2 O41 86.9(4) . . ?
 O26 Cr7 O101 96.5(4) . . ?
 O26 Cr7 O111 92.9(4) . . ?
 O26 Cr7 O131 91.9(4) . . ?
 O26 Cr7 O122 176.2(3) . . ?
 O40 Cr7 O26 82.6(3) . . ?
 O40 Cr7 O101 177.8(4) . . ?
 O40 Cr7 O111 91.3(4) . . ?
 O40 Cr7 O131 91.7(3) . . ?
 O40 Cr7 O122 93.8(3) . . ?
 O101 Cr7 O111 90.8(4) . . ?
 O101 Cr7 O131 86.3(4) . . ?
 O101 Cr7 O122 87.2(4) . . ?
 O111 Cr7 O122 86.1(4) . . ?
 O131 Cr7 O111 174.7(4) . . ?
 O131 Cr7 O122 89.3(4) . . ?
 O24 Cr1 O82 89.1(3) . . ?
 O24 Cr1 O71 89.3(3) . . ?
 O24 Cr1 O61 99.9(3) . . ?
 O24 Cr1 O91 171.4(3) . . ?
 O82 Cr1 O71 173.4(4) . . ?
 O43 Cr1 O24 82.0(3) . . ?
 O43 Cr1 O82 93.4(4) . . ?
 O43 Cr1 O71 92.7(3) . . ?
 O43 Cr1 O61 178.1(3) . . ?
 O43 Cr1 O91 90.0(3) . . ?
 O61 Cr1 O82 86.4(4) . . ?
 O61 Cr1 O71 87.6(4) . . ?
 O91 Cr1 O82 94.4(4) . . ?
 O91 Cr1 O71 88.1(4) . . ?
 O91 Cr1 O61 88.2(3) . . ?
 F1 Cr18 O282 176.8(3) . . ?
 F1 Cr18 O271 93.4(3) . . ?
 F1 Cr18 O261 90.6(3) . . ?
 F2 Cr18 F1 88.1(3) . . ?
 F2 Cr18 O282 90.7(3) . . ?
 F2 Cr18 O271 176.0(3) . . ?
 F2 Cr18 O261 88.5(3) . . ?
 F2 Cr18 O291 98.1(3) . . ?
 O282 Cr18 O271 87.9(3) . . ?
 O282 Cr18 O261 92.4(3) . . ?
 O261 Cr18 O271 87.7(4) . . ?
 O291 Cr18 F1 89.2(3) . . ?
 O291 Cr18 O282 88.0(4) . . ?
 O291 Cr18 O271 85.6(4) . . ?
 O291 Cr18 O261 173.3(4) . . ?
 F22 Cr6 O142 92.5(3) . . ?
 F22 Cr6 O40 85.2(3) . . ?
 F22 Cr6 O3 88.0(3) . . ?
 F22 Cr6 O121 91.5(3) . . ?
 F22 Cr6 O132 177.1(3) . . ?
 O142 Cr6 O3 92.1(4) . . ?
 O142 Cr6 O121 90.8(4) . . ?
 O142 Cr6 O132 88.1(4) . . ?
 O40 Cr6 O142 175.6(4) . . ?
 O40 Cr6 O3 84.1(3) . . ?
 O40 Cr6 O121 92.9(3) . . ?
 O40 Cr6 O132 94.1(3) . . ?
 O121 Cr6 O3 177.0(4) . . ?
 O121 Cr6 O132 91.3(4) . . ?
 O132 Cr6 O3 89.2(4) . . ?
 F1 Cr17 O262 90.5(3) . . ?
 F1 Cr17 O272 88.9(4) . . ?
 F1 Cr17 O741 173.6(4) . . ?
 F1 Cr17 O6 90.8(3) . . ?
 F1 Cr17 O251 89.3(3) . . ?
 O262 Cr17 O272 89.4(4) . . ?
 O262 Cr17 O741 88.5(4) . . ?
 O262 Cr17 O6 91.1(3) . . ?
 O741 Cr17 O272 84.8(4) . . ?
 O741 Cr17 O6 95.5(4) . . ?
 O6 Cr17 O272 179.4(4) . . ?
 O251 Cr17 O262 179.3(4) . . ?
 O251 Cr17 O272 89.9(4) . . ?
 O251 Cr17 O741 91.6(4) . . ?
 O251 Cr17 O6 89.6(4) . . ?
 O26 Cr8 O112 93.5(3) . . ?
 O26 Cr8 O102 94.3(4) . . ?
 O43 Cr8 O26 84.0(3) . . ?
 O43 Cr8 O112 89.2(4) . . ?
 O43 Cr8 O81 95.3(4) . . ?
 O43 Cr8 O102 177.0(4) . . ?
 O81 Cr8 O26 87.2(3) . . ?
 O81 Cr8 O112 175.5(4) . . ?
 O81 Cr8 O102 87.1(4) . . ?
 O92 Cr8 O26 174.9(4) . . ?
 O92 Cr8 O112 87.0(4) . . ?
 O92 Cr8 O43 90.9(4) . . ?
 O92 Cr8 O81 92.7(4) . . ?
 O92 Cr8 O102 90.7(4) . . ?
 O102 Cr8 O112 88.4(4) . . ?
 O11 Cr14 O191 94.5(4) . . ?
 O11 Cr14 O181 94.3(3) . . ?
 O11 Cr14 O202 176.0(4) . . ?
 O11 Cr14 O212 88.2(4) . . ?
 O5 Cr14 O11 83.5(3) . . ?
 O5 Cr14 O191 176.8(4) . . ?
 O5 Cr14 O181 88.5(4) . . ?
 O5 Cr14 O202 92.6(4) . . ?
 O5 Cr14 O212 95.6(4) . . ?
 O191 Cr14 O181 89.2(4) . . ?
 O191 Cr14 O202 89.4(4) . . ?
 O191 Cr14 O212 86.8(4) . . ?
 O202 Cr14 O181 85.6(4) . . ?
 O212 Cr14 O181 175.4(4) . . ?
 O212 Cr14 O202 92.1(5) . . ?
 F17 Cr3 O23 92.4(3) . . ?
 F17 Cr3 O42 89.9(4) . . ?
 F17 Cr3 O31 91.2(4) . . ?
 F17 Cr3 O52 174.4(4) . . ?
 F17 Cr3 O21 89.9(3) . . ?
 O23 Cr3 O21 177.7(4) . . ?
 O42 Cr3 O23 91.6(4) . . ?
 O42 Cr3 O31 177.7(5) . . ?
 O42 Cr3 O52 93.5(6) . . ?
 O42 Cr3 O21 88.7(5) . . ?
 O31 Cr3 O23 90.4(5) . . ?
 O31 Cr3 O52 85.3(6) . . ?
 O31 Cr3 O21 89.3(5) . . ?
 O52 Cr3 O23 92.0(4) . . ?
 O52 Cr3 O21 85.7(4) . . ?
 O5 Cr15 O222 93.1(4) . . ?
 O5 Cr15 O7 82.5(3) . . ?
 O5 Cr15 O232 178.6(4) . . ?
 O5 Cr15 O201 90.5(4) . . ?
 O5 Cr15 O211 93.4(4) . . ?
 O7 Cr15 O222 88.9(4) . . ?
 O7 Cr15 O232 98.5(4) . . ?
 O7 Cr15 O201 172.1(4) . . ?
 O7 Cr15 O211 90.5(4) . . ?
 O232 Cr15 O222 88.0(4) . . ?
 O201 Cr15 O222 87.7(4) . . ?
 O201 Cr15 O232 88.5(5) . . ?
 O201 Cr15 O211 93.7(5) . . ?
 O211 Cr15 O222 173.4(4) . . ?
 O211 Cr15 O232 85.7(4) . . ?
 O6 Cr16 O221 95.4(4) . . ?
 O6 Cr16 O252 88.8(4) . . ?
 O742 Cr16 O6 94.8(4) . . ?
 O742 Cr16 O221 86.5(5) . . ?
 O742 Cr16 O252 93.0(5) . . ?
 O7 Cr16 O6 83.9(3) . . ?
 O7 Cr16 O742 174.8(5) . . ?
 O7 Cr16 O221 88.5(4) . . ?
 O7 Cr16 O252 92.0(4) . . ?
 O252 Cr16 O221 175.8(4) . . ?
 O231 Cr16 O6 174.3(5) . . ?
 O231 Cr16 O742 85.7(5) . . ?
 O231 Cr16 O221 90.3(5) . . ?
 O231 Cr16 O7 96.1(4) . . ?
 O231 Cr16 O252 85.5(5) . . ?
 Cr3 F17 Cr4 124.7(3) . . ?
 Cr12 F11 Ni11 132.9(3) . . ?
 Cr17 F1 Cr18 124.7(4) . . ?
 Cr18 F2 Ni11 118.3(3) . . ?
 Cr4 F21 Ni5 119.3(3) . . ?
 Cr6 F22 Ni5 132.4(3) . . ?
 Cr3 O23 Cr2 120.0(4) . . ?
 C905 O23 Cr2 110.9(6) . . ?
 C905 O23 Cr3 116.6(6) . . ?
 Cr2 O24 Cr1 120.5(4) . . ?
 C904 O24 Cr2 108.0(6) . . ?
 C904 O24 Cr1 107.4(6) . . ?
 Cr13 O11 Cr14 117.7(4) . . ?
 C909 O11 Cr13 116.8(6) . . ?
 C909 O11 Cr14 112.0(6) . . ?
 Cr7 O26 Cr8 117.9(4) . . ?
 C902 O26 Cr7 116.4(6) . . ?
 C902 O26 Cr8 111.0(6) . . ?
 C163 O162 Cr13 135.6(8) . . ?
 C163 O161 Cr12 126.3(7) . . ?
 C193 O192 Cr13 134.2(8) . . ?
 C6 O2 Cr4 130.2(8) . . ?
 C143 O141 Ni5 131.0(8) . . ?
 C143 O142 Cr6 134.8(8) . . ?
 C83 O82 Cr1 130.4(8) . . ?
 C283 O282 Cr18 126.3(8) . . ?
 C263 O262 Cr17 136.6(8) . . ?
 Cr13 O1 Cr12 120.3(4) . . ?
 C910 O1 Cr12 111.7(6) . . ?
 C910 O1 Cr13 117.0(6) . . ?
 C53 O51 Cr2 134.8(8) . . ?
 C113 O112 Cr8 134.0(9) . . ?
 C273 O271 Cr18 132.5(8) . . ?
 Cr7 O40 Cr6 120.2(4) . . ?
 C901 O40 Cr7 116.5(6) . . ?
 C901 O40 Cr6 112.7(6) . . ?
 C13 O12 Ni5 121.9(8) . . ?
 C11 O152 Ni11 131.7(8) . . ?
 Cr8 O43 Cr1 120.8(4) . . ?
 C903 O43 Cr1 115.4(6) . . ?
 C903 O43 Cr8 111.1(6) . . ?
 C73 O72 Cr2 135.2(8) . . ?
 C43 O41 Cr2 130.4(9) . . ?
 C954 N953 Ni11 121.0(7) . . ?
 C952 N953 Ni11 123.9(8) . . ?
 C952 N953 C954 115.0(10) . . ?
 C183 O182 Cr13 126.9(8) . . ?
 C263 O261 Cr18 127.3(8) . . ?
 C33 O32 Cr4 134.3(10) . . ?
 C109 O3 Cr6 117.1(9) . . ?
 C900 O3 Cr6 106.9(7) . . ?
 C900 O3 C109 112.1(9) . . ?
 C293 O291 Cr18 135.3(8) . . ?
 C83 O81 Cr8 134.0(9) . . ?
 C73 O71 Cr1 129.8(8) . . ?
 C283 O281 Ni11 134.0(8) . . ?
 C63 O61 Cr1 130.8(8) . . ?
 C273 O272 Cr17 131.2(8) . . ?
 C955 N950 Ni5 119.7(7) . . ?
 C951 N950 Ni5 124.4(8) . . ?
 C951 N950 C955 115.7(10) . . ?
 C13 O4 Cr4 136.7(8) . . ?
 Cr15 O5 Cr14 119.7(4) . . ?
 C908 O5 Cr14 111.8(6) . . ?
 C908 O5 Cr15 116.0(7) . . ?
 C743 O741 Cr17 136.7(10) . . ?
 C11 O151 Cr12 136.6(8) . . ?
 C193 O191 Cr14 127.7(8) . . ?
 Cr16 O6 Cr17 119.7(4) . . ?
 C906 O6 Cr17 113.9(7) . . ?
 C906 O6 Cr16 111.3(7) . . ?
 C173 O171 Cr13 126.9(7) . . ?
 C743 O742 Cr16 131.9(10) . . ?
 C223 O222 Cr15 131.6(10) . . ?
 C103 O101 Cr7 134.0(9) . . ?
 C113 O111 Cr7 127.8(9) . . ?
 C93 O91 Cr1 134.2(9) . . ?
 C23 O22 Cr4 134.9(8) . . ?
 C123 O121 Cr6 127.0(8) . . ?
 C223 O221 Cr16 134.1(9) . . ?
 Cr16 O7 Cr15 121.4(4) . . ?
 C907 O7 Cr15 109.0(7) . . ?
 C907 O7 Cr16 106.4(6) . . ?
 C133 O131 Cr7 125.7(8) . . ?
 C173 O172 Cr12 134.6(8) . . ?
 C253 O251 Cr17 129.5(9) . . ?
 C293 O292 Ni11 121.8(8) . . ?
 H91A C911 H91B 108.3 . . ?
 C910 C911 H91A 109.9 . . ?
 C910 C911 H91B 109.9 . . ?
 O9 C911 H91A 109.9 . . ?
 O9 C911 H91B 109.9 . . ?
 O9 C911 C910 108.9(9) . . ?
 N953 C954 H954 118.8 . . ?
 N953 C954 C955 122.4(10) . . ?
 C955 C954 H954 118.8 . . ?
 C133 O132 Cr6 132.7(9) . . ?
 C253 O252 Cr16 136.4(9) . . ?
 C6 O8 Ni5 129.7(8) . . ?
 C93 O92 Cr8 129.6(8) . . ?
 C183 O181 Cr14 135.3(8) . . ?
 C203 O202 Cr14 129.8(11) . . ?
 C177 C174 C176 111.5(15) . . ?
 C177 C174 C175 112.8(14) . . ?
 C177 C174 C173 112.4(12) . . ?
 C175 C174 C176 105.6(13) . . ?
 C175 C174 C173 108.5(12) . . ?
 C173 C174 C176 105.6(12) . . ?
 H10A C106 H10B 109.5 . . ?
 H10A C106 H10C 109.5 . . ?
 H10B C106 H10C 109.5 . . ?
 C104 C106 H10A 109.5 . . ?
 C104 C106 H10B 109.5 . . ?
 C104 C106 H10C 109.5 . . ?
 C13 C14 C16 112.2(13) . . ?
 C13 C14 C19 105.1(12) . . ?
 C13 C14 C516 105(2) . . ?
 C13 C14 C515 111(2) . . ?
 C13 C14 C514 108(2) . . ?
 C19 C14 C16 105.2(17) . . ?
 C1B C14 C13 116.1(15) . . ?
 C1B C14 C16 107.4(18) . . ?
 C1B C14 C19 110.3(19) . . ?
 C516 C14 C515 108(3) . . ?
 C516 C14 C514 109(3) . . ?
 C515 C14 C514 116(3) . . ?
 C123 O122 Cr7 133.0(8) . . ?
 O7 C907 H907 106.9 . . ?
 O7 C907 C908 107.3(8) . . ?
 O7 C907 C906 106.1(9) . . ?
 C908 C907 H907 106.9 . . ?
 C906 C907 H907 106.9 . . ?
 C906 C907 C908 121.9(9) . . ?
 C43 O42 Cr3 135.5(8) . . ?
 C233 O231 Cr16 134.1(10) . . ?
 C233 O232 Cr15 131.2(10) . . ?
 O112 C113 C114 115.1(12) . . ?
 O111 C113 O112 126.9(13) . . ?
 O111 C113 C114 117.9(12) . . ?
 C103 O102 Cr8 127.0(9) . . ?
 C33 O31 Cr3 138.1(9) . . ?
 O3 C109 H10D 109.5 . . ?
 O3 C109 H10E 109.5 . . ?
 O3 C109 H10F 109.5 . . ?
 H10D C109 H10E 109.5 . . ?
 H10D C109 H10F 109.5 . . ?
 H10E C109 H10F 109.5 . . ?
 O121 C123 O122 127.2(12) . . ?
 O121 C123 C124 117.7(12) . . ?
 O122 C123 C124 115.1(12) . . ?
 H26A C26 H26B 109.5 . . ?
 H26A C26 H26C 109.5 . . ?
 H26B C26 H26C 109.5 . . ?
 C24 C26 H26A 109.5 . . ?
 C24 C26 H26B 109.5 . . ?
 C24 C26 H26C 109.5 . . ?
 C63 O62 Cr2 133.2(8) . . ?
 O40 C901 H901 108.4 . . ?
 O40 C901 C900 108.3(9) . . ?
 O40 C901 C902 111.2(9) . . ?
 C900 C901 H901 108.4 . . ?
 C902 C901 H901 108.4 . . ?
 C902 C901 C900 112.1(9) . . ?
 C26 C24 C23 112.4(11) . . ?
 C26 C24 C27 109.9(13) . . ?
 C26 C24 C25 108.8(13) . . ?
 C23 C24 C27 110.6(12) . . ?
 C23 C24 C25 107.1(12) . . ?
 C25 C24 C27 107.8(13) . . ?
 O72 C73 C74 115.3(11) . . ?
 O71 C73 O72 127.3(11) . . ?
 O71 C73 C74 117.3(11) . . ?
 O1 C910 C911 107.7(9) . . ?
 O1 C910 H910 109.5 . . ?
 O1 C910 C909 109.6(9) . . ?
 C911 C910 H910 109.5 . . ?
 C911 C910 C909 111.1(9) . . ?
 C909 C910 H910 109.5 . . ?
 N950 C955 C954 121.0(10) . . ?
 N950 C955 H955 119.5 . . ?
 C954 C955 H955 119.5 . . ?
 O24 C904 H904 107.1 . . ?
 O24 C904 C905 104.6(8) . . ?
 O24 C904 C903 107.5(8) . . ?
 C905 C904 H904 107.1 . . ?
 C903 C904 H904 107.1 . . ?
 C903 C904 C905 122.5(9) . . ?
 O3 C900 C901 108.8(9) . . ?
 O3 C900 H90A 109.9 . . ?
 O3 C900 H90B 109.9 . . ?
 C901 C900 H90A 109.9 . . ?
 C901 C900 H90B 109.9 . . ?
 H90A C900 H90B 108.3 . . ?
 C125 C124 C123 111.2(13) . . ?
 C125 C124 C127 108.1(17) . . ?
 C125 C124 C126 104.7(18) . . ?
 C127 C124 C123 111.9(14) . . ?
 C126 C124 C123 107.4(16) . . ?
 C126 C124 C127 113.3(19) . . ?
 N950 C951 H951 118.3 . . ?
 N950 C951 C952 123.4(12) . . ?
 C952 C951 H951 118.3 . . ?
 O5 C908 C907 105.9(9) . . ?
 O5 C908 H908 109.1 . . ?
 O5 C908 C909 106.2(8) . . ?
 C907 C908 H908 109.1 . . ?
 C907 C908 C909 117.2(10) . . ?
 C909 C908 H908 109.1 . . ?
 O6 C906 C907 105.9(9) . . ?
 O6 C906 H90C 110.6 . . ?
 O6 C906 H90D 110.6 . . ?
 C907 C906 H90C 110.6 . . ?
 C907 C906 H90D 110.6 . . ?
 H90C C906 H90D 108.7 . . ?
 C137 C134 C133 105.7(15) . . ?
 C135 C134 C137 111.5(14) . . ?
 C135 C134 C133 110.5(15) . . ?
 C135 C134 C136 111.5(14) . . ?
 C136 C134 C137 111.0(13) . . ?
 C136 C134 C133 106.4(17) . . ?
 C633 C134 C133 106(2) . . ?
 C633 C134 C632 111.0(16) . . ?
 C632 C134 C133 113(2) . . ?
 C631 C134 C133 102(2) . . ?
 C631 C134 C633 112.1(16) . . ?
 C631 C134 C632 112.2(17) . . ?
 C174 C177 H17A 109.5 . . ?
 C174 C177 H17B 109.5 . . ?
 C174 C177 H17C 109.5 . . ?
 H17A C177 H17B 109.5 . . ?
 H17A C177 H17C 109.5 . . ?
 H17B C177 H17C 109.5 . . ?
 C156 C154 C11 109.0(13) . . ?
 C156 C154 C157 107.1(16) . . ?
 C157 C154 C11 110.3(13) . . ?
 C155 C154 C156 105.3(17) . . ?
 C155 C154 C11 112.6(12) . . ?
 C155 C154 C157 112.2(16) . . ?
 O51 C53 O52 123.9(11) . . ?
 O51 C53 C54 120.1(11) . . ?
 O52 C53 C54 115.7(11) . . ?
 O22 C23 C24 118.8(11) . . ?
 O22 C23 O21 125.4(12) . . ?
 O21 C23 C24 115.7(12) . . ?
 C24 C27 H27A 109.5 . . ?
 C24 C27 H27B 109.5 . . ?
 C24 C27 H27C 109.5 . . ?
 H27A C27 H27B 109.5 . . ?
 H27A C27 H27C 109.5 . . ?
 H27B C27 H27C 109.5 . . ?
 C53 O52 Cr3 133.6(10) . . ?
 H95A C95 H95B 109.5 . . ?
 H95A C95 H95C 109.5 . . ?
 H95B C95 H95C 109.5 . . ?
 C94 C95 H95A 109.5 . . ?
 C94 C95 H95B 109.5 . . ?
 C94 C95 H95C 109.5 . . ?
 C24 C25 H25A 109.5 . . ?
 C24 C25 H25B 109.5 . . ?
 C24 C25 H25C 109.5 . . ?
 H25A C25 H25B 109.5 . . ?
 H25A C25 H25C 109.5 . . ?
 H25B C25 H25C 109.5 . . ?
 C145 C144 C143 111.4(14) . . ?
 C147 C144 C145 107.9(16) . . ?
 C147 C144 C143 110.7(14) . . ?
 C147 C144 C146 110.7(18) . . ?
 C146 C144 C145 109.5(17) . . ?
 C146 C144 C143 106.6(13) . . ?
 C134 C137 H13A 109.5 . . ?
 C134 C137 H13B 109.5 . . ?
 C134 C137 H13C 109.5 . . ?
 H13A C137 H13B 109.5 . . ?
 H13A C137 H13C 109.5 . . ?
 H13B C137 H13C 109.5 . . ?
 H97A C97 H97B 109.5 . . ?
 H97A C97 H97C 109.5 . . ?
 H97B C97 H97C 109.5 . . ?
 C94 C97 H97A 109.5 . . ?
 C94 C97 H97B 109.5 . . ?
 C94 C97 H97C 109.5 . . ?
 H96A C96 H96B 109.5 . . ?
 H96A C96 H96C 109.5 . . ?
 H96B C96 H96C 109.5 . . ?
 C94 C96 H96A 109.5 . . ?
 C94 C96 H96B 109.5 . . ?
 C94 C96 H96C 109.5 . . ?
 H36A C36 H36B 109.5 . . ?
 H36A C36 H36C 109.5 . . ?
 H36B C36 H36C 109.5 . . ?
 C34 C36 H36A 109.5 . . ?
 C34 C36 H36B 109.5 . . ?
 C34 C36 H36C 109.5 . . ?
 H66A C66 H66B 109.5 . . ?
 H66A C66 H66C 109.5 . . ?
 H66B C66 H66C 109.5 . . ?
 C64 C66 H66A 109.5 . . ?
 C64 C66 H66B 109.5 . . ?
 C64 C66 H66C 109.5 . . ?
 O23 C905 C904 105.3(8) . . ?
 O23 C905 H90E 110.7 . . ?
 O23 C905 H90F 110.7 . . ?
 C904 C905 H90E 110.7 . . ?
 C904 C905 H90F 110.7 . . ?
 H90E C905 H90F 108.8 . . ?
 O43 C903 C904 105.1(8) . . ?
 O43 C903 H903 109.1 . . ?
 O43 C903 C902 106.6(9) . . ?
 C904 C903 H903 109.1 . . ?
 C904 C903 C902 117.6(9) . . ?
 C902 C903 H903 109.1 . . ?
 O26 C902 C901 108.1(9) . . ?
 O26 C902 C903 107.4(8) . . ?
 O26 C902 H902 108.4 . . ?
 C901 C902 C903 116.0(9) . . ?
 C901 C902 H902 108.4 . . ?
 C903 C902 H902 108.4 . . ?
 O32 C33 O31 123.7(13) . . ?
 O32 C33 C34 117.7(15) . . ?
 O31 C33 C34 118.6(14) . . ?
 O12 C13 O4 124.5(11) . . ?
 O12 C13 C14 119.5(12) . . ?
 O4 C13 C14 115.9(12) . . ?
 C95 C94 C97 109.8(14) . . ?
 C95 C94 C96 108.1(14) . . ?
 C95 C94 C93 111.3(13) . . ?
 C97 C94 C93 104.2(11) . . ?
 C96 C94 C97 113.0(15) . . ?
 C96 C94 C93 110.4(13) . . ?
 H65A C65 H65B 109.5 . . ?
 H65A C65 H65C 109.5 . . ?
 H65B C65 H65C 109.5 . . ?
 C64 C65 H65A 109.5 . . ?
 C64 C65 H65B 109.5 . . ?
 C64 C65 H65C 109.5 . . ?
 C87 C4 C83 115.5(15) . . ?
 C87 C4 C85 118.1(19) . . ?
 C87 C4 C18 107.6(17) . . ?
 C83 C4 C85 105.8(13) . . ?
 C83 C4 C18 110.0(15) . . ?
 C83 C4 C581 124(3) . . ?
 C83 C4 C583 109(2) . . ?
 C83 C4 C582 105(2) . . ?
 C85 C4 C18 98.5(18) . . ?
 C581 C4 C583 107(2) . . ?
 C581 C4 C582 109(3) . . ?
 C583 C4 C582 101(2) . . ?
 C203 O201 Cr15 135.3(9) . . ?
 C144 C145 H14A 109.5 . . ?
 C144 C145 H14B 109.5 . . ?
 C144 C145 H14C 109.5 . . ?
 H14A C145 H14B 109.5 . . ?
 H14A C145 H14C 109.5 . . ?
 H14B C145 H14C 109.5 . . ?
 C174 C176 H17D 109.5 . . ?
 C174 C176 H17E 109.5 . . ?
 C174 C176 H17F 109.5 . . ?
 H17D C176 H17E 109.5 . . ?
 H17D C176 H17F 109.5 . . ?
 H17E C176 H17F 109.5 . . ?
 C4 C87 H87A 109.5 . . ?
 C4 C87 H87B 109.5 . . ?
 C4 C87 H87C 109.5 . . ?
 H87A C87 H87B 109.5 . . ?
 H87A C87 H87C 109.5 . . ?
 H87B C87 H87C 109.5 . . ?
 C174 C175 H17G 109.5 . . ?
 C174 C175 H17H 109.5 . . ?
 C174 C175 H17I 109.5 . . ?
 H17G C175 H17H 109.5 . . ?
 H17G C175 H17I 109.5 . . ?
 H17H C175 H17I 109.5 . . ?
 C134 C135 H13D 109.5 . . ?
 C134 C135 H13E 109.5 . . ?
 C134 C135 H13F 109.5 . . ?
 H13D C135 H13E 109.5 . . ?
 H13D C135 H13F 109.5 . . ?
 H13E C135 H13F 109.5 . . ?
 O101 C103 O102 128.5(12) . . ?
 O101 C103 C104 115.8(13) . . ?
 O102 C103 C104 115.6(13) . . ?
 C66 C64 C65 110.1(12) . . ?
 C66 C64 C63 109.7(12) . . ?
 C66 C64 C67 111.1(15) . . ?
 C63 C64 C65 110.3(11) . . ?
 C63 C64 C67 105.1(12) . . ?
 C67 C64 C65 110.4(14) . . ?
 H75A C75 H75B 109.5 . . ?
 H75A C75 H75C 109.5 . . ?
 H75B C75 H75C 109.5 . . ?
 C74 C75 H75A 109.5 . . ?
 C74 C75 H75B 109.5 . . ?
 C74 C75 H75C 109.5 . . ?
 C57 C54 C53 110.8(11) . . ?
 C57 C54 C55 110.9(13) . . ?
 C57 C54 C56 112.0(15) . . ?
 C55 C54 C53 106.9(13) . . ?
 C56 C54 C53 105.2(11) . . ?
 C56 C54 C55 110.7(14) . . ?
 H5A C5 H5B 109.5 . . ?
 H5A C5 H5C 109.5 . . ?
 H5B C5 H5C 109.5 . . ?
 C8 C5 H5A 109.5 . . ?
 C8 C5 H5B 109.5 . . ?
 C8 C5 H5C 109.5 . . ?
 O2 C6 C8 115.2(12) . . ?
 O8 C6 O2 126.7(11) . . ?
 O8 C6 C8 118.2(12) . . ?
 O82 C83 C4 117.6(14) . . ?
 O81 C83 O82 125.2(12) . . ?
 O81 C83 C4 117.2(14) . . ?
 C144 C147 H14D 109.5 . . ?
 C144 C147 H14E 109.5 . . ?
 C144 C147 H14F 109.5 . . ?
 H14D C147 H14E 109.5 . . ?
 H14D C147 H14F 109.5 . . ?
 H14E C147 H14F 109.5 . . ?
 C54 C57 H57A 109.5 . . ?
 C54 C57 H57B 109.5 . . ?
 C54 C57 H57C 109.5 . . ?
 H57A C57 H57B 109.5 . . ?
 H57A C57 H57C 109.5 . . ?
 H57B C57 H57C 109.5 . . ?
 C54 C55 H55A 109.5 . . ?
 C54 C55 H55B 109.5 . . ?
 C54 C55 H55C 109.5 . . ?
 H55A C55 H55B 109.5 . . ?
 H55A C55 H55C 109.5 . . ?
 H55B C55 H55C 109.5 . . ?
 O41 C43 C44 118.6(16) . . ?
 O42 C43 O41 126.1(12) . . ?
 O42 C43 C44 115.3(14) . . ?
 H7A C7 H7B 109.5 . . ?
 H7A C7 H7C 109.5 . . ?
 H7B C7 H7C 109.5 . . ?
 C8 C7 H7A 109.5 . . ?
 C8 C7 H7B 109.5 . . ?
 C8 C7 H7C 109.5 . . ?
 H47A C47 H47B 109.5 . . ?
 H47A C47 H47C 109.5 . . ?
 H47B C47 H47C 109.5 . . ?
 C44 C47 H47A 109.5 . . ?
 C44 C47 H47B 109.5 . . ?
 C44 C47 H47C 109.5 . . ?
 O11 C909 C910 109.1(9) . . ?
 O11 C909 C908 105.9(9) . . ?
 O11 C909 H909 109.0 . . ?
 C910 C909 C908 114.7(9) . . ?
 C910 C909 H909 109.0 . . ?
 C908 C909 H909 109.0 . . ?
 C106 C104 C103 110.8(14) . . ?
 C106 C104 C105 110.0(15) . . ?
 C103 C104 C105 106.8(12) . . ?
 C107 C104 C106 110.1(14) . . ?
 C107 C104 C103 108.0(13) . . ?
 C107 C104 C105 111.0(19) . . ?
 C23 O21 Cr3 135.3(9) . . ?
 C5 C8 C6 112.3(13) . . ?
 C5 C8 C7 119.4(18) . . ?
 C5 C8 C12 104.9(18) . . ?
 C6 C8 C12 104.8(15) . . ?
 C7 C8 C6 109.3(13) . . ?
 C7 C8 C12 104.7(18) . . ?
 N953 C952 C951 122.4(12) . . ?
 N953 C952 H952 118.8 . . ?
 C951 C952 H952 118.8 . . ?
 C54 C56 H56A 109.5 . . ?
 C54 C56 H56B 109.5 . . ?
 C54 C56 H56C 109.5 . . ?
 H56A C56 H56B 109.5 . . ?
 H56A C56 H56C 109.5 . . ?
 H56B C56 H56C 109.5 . . ?
 C154 C156 H15A 109.5 . . ?
 C154 C156 H15B 109.5 . . ?
 C154 C156 H15C 109.5 . . ?
 H15A C156 H15B 109.5 . . ?
 H15A C156 H15C 109.5 . . ?
 H15B C156 H15C 109.5 . . ?
 H35A C35 H35B 109.5 . . ?
 H35A C35 H35C 109.5 . . ?
 H35B C35 H35C 109.5 . . ?
 C34 C35 H35A 109.5 . . ?
 C34 C35 H35B 109.5 . . ?
 C34 C35 H35C 109.5 . . ?
 O61 C63 C64 118.6(11) . . ?
 O62 C63 O61 125.0(11) . . ?
 O62 C63 C64 116.4(12) . . ?
 O141 C143 O142 124.7(11) . . ?
 O141 C143 C144 120.0(12) . . ?
 O142 C143 C144 115.2(12) . . ?
 O91 C93 O92 126.1(12) . . ?
 O91 C93 C94 118.2(14) . . ?
 O92 C93 C94 115.6(12) . . ?
 H46A C46 H46B 109.5 . . ?
 H46A C46 H46C 109.5 . . ?
 H46B C46 H46C 109.5 . . ?
 C44 C46 H46A 109.5 . . ?
 C44 C46 H46B 109.5 . . ?
 C44 C46 H46C 109.5 . . ?
 C4 C85 H85A 109.5 . . ?
 C4 C85 H85B 109.5 . . ?
 C4 C85 H85C 109.5 . . ?
 H85A C85 H85B 109.5 . . ?
 H85A C85 H85C 109.5 . . ?
 H85B C85 H85C 109.5 . . ?
 H37A C37 H37B 109.5 . . ?
 H37A C37 H37C 109.5 . . ?
 H37B C37 H37C 109.5 . . ?
 C34 C37 H37A 109.5 . . ?
 C34 C37 H37B 109.5 . . ?
 C34 C37 H37C 109.5 . . ?
 O171 C173 C174 116.0(10) . . ?
 O172 C173 O171 126.8(11) . . ?
 O172 C173 C174 117.2(11) . . ?
 C104 C107 H10G 109.5 . . ?
 C104 C107 H10H 109.5 . . ?
 C104 C107 H10I 109.5 . . ?
 H10G C107 H10H 109.5 . . ?
 H10G C107 H10I 109.5 . . ?
 H10H C107 H10I 109.5 . . ?
 O152 C11 O151 126.0(11) . . ?
 O152 C11 C154 118.2(11) . . ?
 O151 C11 C154 115.7(11) . . ?
 C33 C34 C36 98(2) . . ?
 C33 C34 C35 105(2) . . ?
 C33 C34 C533 105.6(16) . . ?
 C35 C34 C36 105.6(15) . . ?
 C37 C34 C36 110.9(17) . . ?
 C37 C34 C33 122(2) . . ?
 C37 C34 C35 113.0(16) . . ?
 C531 C34 C33 105.1(15) . . ?
 C531 C34 C533 107.2(13) . . ?
 C532 C34 C33 113.3(16) . . ?
 C532 C34 C531 114.5(14) . . ?
 C532 C34 C533 110.6(14) . . ?
 C144 C146 H14G 109.5 . . ?
 C144 C146 H14H 109.5 . . ?
 C144 C146 H14I 109.5 . . ?
 H14G C146 H14H 109.5 . . ?
 H14G C146 H14I 109.5 . . ?
 H14H C146 H14I 109.5 . . ?
 C113 C114 C115 88(4) . . ?
 C113 C114 C613 101.8(14) . . ?
 C113 C114 C612 110.4(14) . . ?
 C116 C114 C113 126(5) . . ?
 C116 C114 C117 113(2) . . ?
 C116 C114 C115 112(2) . . ?
 C117 C114 C113 103(5) . . ?
 C117 C114 C115 110(2) . . ?
 C611 C114 C113 110.5(15) . . ?
 C611 C114 C613 111.4(13) . . ?
 C611 C114 C612 113.6(13) . . ?
 C612 C114 C613 108.5(13) . . ?
 C43 C44 C47 112(3) . . ?
 C43 C44 C46 118(2) . . ?
 C43 C44 C45 104(2) . . ?
 C43 C44 C541 112(2) . . ?
 C43 C44 C543 110.9(19) . . ?
 C43 C44 C542 105.6(19) . . ?
 C46 C44 C47 107.4(17) . . ?
 C46 C44 C45 108.3(18) . . ?
 C45 C44 C47 105.7(17) . . ?
 C541 C44 C542 109.3(15) . . ?
 C543 C44 C541 108.6(15) . . ?
 C543 C44 C542 110.0(15) . . ?
 O131 C133 O132 128.2(12) . . ?
 O131 C133 C134 116.2(12) . . ?
 O132 C133 C134 115.5(13) . . ?
 H76A C76 H76B 109.5 . . ?
 H76A C76 H76C 109.5 . . ?
 H76B C76 H76C 109.5 . . ?
 C74 C76 H76A 109.5 . . ?
 C74 C76 H76B 109.5 . . ?
 C74 C76 H76C 109.5 . . ?
 C154 C157 H15D 109.5 . . ?
 C154 C157 H15E 109.5 . . ?
 C154 C157 H15F 109.5 . . ?
 H15D C157 H15E 109.5 . . ?
 H15D C157 H15F 109.5 . . ?
 H15E C157 H15F 109.5 . . ?
 C8 C12 H12A 109.5 . . ?
 C8 C12 H12B 109.5 . . ?
 C8 C12 H12C 109.5 . . ?
 H12A C12 H12B 109.5 . . ?
 H12A C12 H12C 109.5 . . ?
 H12B C12 H12C 109.5 . . ?
 C73 C74 C77 105.3(13) . . ?
 C73 C74 C572 117(3) . . ?
 C73 C74 C573 120(3) . . ?
 C73 C74 C571 100(3) . . ?
 C75 C74 C73 113.5(14) . . ?
 C75 C74 C77 107.0(13) . . ?
 C76 C74 C73 113.6(13) . . ?
 C76 C74 C75 110.3(13) . . ?
 C76 C74 C77 106.5(13) . . ?
 C572 C74 C571 105.7(18) . . ?
 C573 C74 C572 106.4(19) . . ?
 C573 C74 C571 105.4(18) . . ?
 C104 C105 H10J 109.5 . . ?
 C104 C105 H10K 109.5 . . ?
 C104 C105 H10L 109.5 . . ?
 H10J C105 H10K 109.5 . . ?
 H10J C105 H10L 109.5 . . ?
 H10K C105 H10L 109.5 . . ?
 C134 C136 H13G 109.5 . . ?
 C134 C136 H13H 109.5 . . ?
 C134 C136 H13I 109.5 . . ?
 H13G C136 H13H 109.5 . . ?
 H13G C136 H13I 109.5 . . ?
 H13H C136 H13I 109.5 . . ?
 C911 O9 Cr12 106.2(7) . . ?
 C912 O9 Cr12 116.6(8) . . ?
 C912 O9 C911 112.1(9) . . ?
 C213 O212 Cr14 133.8(9) . . ?
 C213 O211 Cr15 132.4(11) . . ?
 O9 C912 H91C 109.5 . . ?
 O9 C912 H91D 109.5 . . ?
 O9 C912 H91E 109.5 . . ?
 H91C C912 H91D 109.5 . . ?
 H91C C912 H91E 109.5 . . ?
 H91D C912 H91E 109.5 . . ?
 O192 C193 C194 117.9(12) . . ?
 O191 C193 O192 125.6(11) . . ?
 O191 C193 C194 116.5(11) . . ?
 O262 C263 C264 114.7(11) . . ?
 O261 C263 O262 126.5(11) . . ?
 O261 C263 C264 118.7(11) . . ?
 O162 C163 O161 126.0(11) . . ?
 O162 C163 C164 117.4(11) . . ?
 O161 C163 C164 116.5(10) . . ?
 O251 C253 C254 115.3(13) . . ?
 O252 C253 O251 126.9(13) . . ?
 O252 C253 C254 117.8(12) . . ?
 O282 C283 C284 117.9(11) . . ?
 O281 C283 O282 125.0(11) . . ?
 O281 C283 C284 117.1(11) . . ?
 C163 C164 C166 104.6(12) . . ?
 C167 C164 C163 112.9(11) . . ?
 C167 C164 C166 110.7(14) . . ?
 C165 C164 C163 107.8(12) . . ?
 C165 C164 C167 113.4(15) . . ?
 C165 C164 C166 106.9(14) . . ?
 C193 C194 C195 107.0(12) . . ?
 C197 C194 C193 110.5(11) . . ?
 C197 C194 C195 112.2(15) . . ?
 C197 C194 C196 111.6(15) . . ?
 C196 C194 C193 107.3(13) . . ?
 C196 C194 C195 107.9(14) . . ?
 O291 C293 C294 115.5(12) . . ?
 O292 C293 O291 124.5(12) . . ?
 O292 C293 C294 119.9(12) . . ?
 O182 C183 C184 116.8(13) . . ?
 O181 C183 O182 124.8(12) . . ?
 O181 C183 C184 118.3(13) . . ?
 C293 C294 C296 102.3(15) . . ?
 C295 C294 C293 111.7(13) . . ?
 C295 C294 C297 109.3(16) . . ?
 C295 C294 C296 112.3(16) . . ?
 C297 C294 C293 110.8(13) . . ?
 C297 C294 C296 110.2(16) . . ?
 O271 C273 C274 117.6(11) . . ?
 O272 C273 O271 124.8(11) . . ?
 O272 C273 C274 117.5(11) . . ?
 O222 C223 C224 115.1(14) . . ?
 O221 C223 O222 127.3(12) . . ?
 O221 C223 C224 117.5(13) . . ?
 C273 C274 C277 109.9(12) . . ?
 C275 C274 C273 105.8(12) . . ?
 C275 C274 C277 110.3(14) . . ?
 C276 C274 C273 109.6(12) . . ?
 C276 C274 C275 113.6(15) . . ?
 C276 C274 C277 107.6(15) . . ?
 C245 C744 C743 105(2) . . ?
 C245 C744 C247 112(3) . . ?
 C245 C744 C246 109(2) . . ?
 C247 C744 C743 112(2) . . ?
 C246 C744 C743 105(2) . . ?
 C246 C744 C247 113(4) . . ?
 C746 C744 C743 105.3(15) . . ?
 C746 C744 C745 115(2) . . ?
 C745 C744 C743 111.0(15) . . ?
 C747 C744 C743 111.2(17) . . ?
 C747 C744 C746 107.2(15) . . ?
 C747 C744 C745 106.7(16) . . ?
 C164 C167 H16A 109.5 . . ?
 C164 C167 H16B 109.5 . . ?
 C164 C167 H16C 109.5 . . ?
 H16A C167 H16B 109.5 . . ?
 H16A C167 H16C 109.5 . . ?
 H16B C167 H16C 109.5 . . ?
 O741 C743 C744 116.2(15) . . ?
 O742 C743 O741 124.2(13) . . ?
 O742 C743 C744 119.6(15) . . ?
 C274 C275 H27D 109.5 . . ?
 C274 C275 H27E 109.5 . . ?
 C274 C275 H27F 109.5 . . ?
 H27D C275 H27E 109.5 . . ?
 H27D C275 H27F 109.5 . . ?
 H27E C275 H27F 109.5 . . ?
 C255 C254 C253 109.9(13) . . ?
 C255 C254 C257 110.2(13) . . ?
 C257 C254 C253 109.0(14) . . ?
 C256 C254 C253 106.8(12) . . ?
 C256 C254 C255 111.6(17) . . ?
 C256 C254 C257 109.2(15) . . ?
 C283 C284 C882 104.2(14) . . ?
 C286 C284 C283 107(4) . . ?
 C286 C284 C287 110(2) . . ?
 C287 C284 C283 93(3) . . ?
 C285 C284 C283 122(4) . . ?
 C285 C284 C286 112(2) . . ?
 C285 C284 C287 110.4(19) . . ?
 C881 C284 C283 110.1(14) . . ?
 C881 C284 C882 107.8(13) . . ?
 C883 C284 C283 111.5(16) . . ?
 C883 C284 C881 113.0(13) . . ?
 C883 C284 C882 109.7(14) . . ?
 C263 C264 C266 109.6(14) . . ?
 C263 C264 C265 105.7(14) . . ?
 C267 C264 C263 112.5(12) . . ?
 C267 C264 C266 113.0(15) . . ?
 C267 C264 C265 107.3(16) . . ?
 C266 C264 C265 108.3(17) . . ?
 O212 C213 C214 120.4(14) . . ?
 O211 C213 O212 126.4(15) . . ?
 O211 C213 C214 112.6(14) . . ?
 C254 C255 H25D 109.5 . . ?
 C254 C255 H25E 109.5 . . ?
 C254 C255 H25F 109.5 . . ?
 H25D C255 H25E 109.5 . . ?
 H25D C255 H25F 109.5 . . ?
 H25E C255 H25F 109.5 . . ?
 O231 C233 O232 128.5(12) . . ?
 O231 C233 C234 115.2(16) . . ?
 O232 C233 C234 116.2(15) . . ?
 C274 C276 H27G 109.5 . . ?
 C274 C276 H27H 109.5 . . ?
 C274 C276 H27I 109.5 . . ?
 H27G C276 H27H 109.5 . . ?
 H27G C276 H27I 109.5 . . ?
 H27H C276 H27I 109.5 . . ?
 C217 C214 C213 99(3) . . ?
 C217 C214 C215 107.0(18) . . ?
 C215 C214 C213 99.2(18) . . ?
 C216 C214 C213 129(3) . . ?
 C216 C214 C217 111(2) . . ?
 C216 C214 C215 109.4(18) . . ?
 C713 C214 C213 107.8(17) . . ?
 C713 C214 C712 107.9(14) . . ?
 C711 C214 C213 112.1(18) . . ?
 C711 C214 C713 110.4(14) . . ?
 C711 C214 C712 112.7(16) . . ?
 C712 C214 C213 105.7(18) . . ?
 C254 C257 H25G 109.5 . . ?
 C254 C257 H25H 109.5 . . ?
 C254 C257 H25I 109.5 . . ?
 H25G C257 H25H 109.5 . . ?
 H25G C257 H25I 109.5 . . ?
 H25H C257 H25I 109.5 . . ?
 C223 C224 C226 110.7(18) . . ?
 C223 C224 C225 110.3(15) . . ?
 C223 C224 C227 104.9(16) . . ?
 C223 C224 C721 110.1(19) . . ?
 C223 C224 C722 109(2) . . ?
 C223 C224 C723 112(2) . . ?
 C225 C224 C226 110(2) . . ?
 C225 C224 C227 118(3) . . ?
 C227 C224 C226 103(2) . . ?
 C722 C224 C721 101(3) . . ?
 C722 C224 C723 117(3) . . ?
 C723 C224 C721 107(3) . . ?
 O202 C203 O201 126.2(15) . . ?
 O202 C203 C204 114.4(17) . . ?
 O201 C203 C204 119.3(14) . . ?
 C274 C277 H27J 109.5 . . ?
 C274 C277 H27K 109.5 . . ?
 C274 C277 H27L 109.5 . . ?
 H27J C277 H27K 109.5 . . ?
 H27J C277 H27L 109.5 . . ?
 H27K C277 H27L 109.5 . . ?
 C294 C295 H29A 109.5 . . ?
 C294 C295 H29B 109.5 . . ?
 C294 C295 H29C 109.5 . . ?
 H29A C295 H29B 109.5 . . ?
 H29A C295 H29C 109.5 . . ?
 H29B C295 H29C 109.5 . . ?
 C284 C286 H28A 109.5 . . ?
 C284 C286 H28B 109.5 . . ?
 C284 C286 H28C 109.5 . . ?
 H28A C286 H28B 109.5 . . ?
 H28A C286 H28C 109.5 . . ?
 H28B C286 H28C 109.5 . . ?
 C254 C256 H25J 109.5 . . ?
 C254 C256 H25K 109.5 . . ?
 C254 C256 H25L 109.5 . . ?
 H25J C256 H25K 109.5 . . ?
 H25J C256 H25L 109.5 . . ?
 H25K C256 H25L 109.5 . . ?
 C194 C197 H19A 109.5 . . ?
 C194 C197 H19B 109.5 . . ?
 C194 C197 H19C 109.5 . . ?
 H19A C197 H19B 109.5 . . ?
 H19A C197 H19C 109.5 . . ?
 H19B C197 H19C 109.5 . . ?
 C194 C195 H19D 109.5 . . ?
 C194 C195 H19E 109.5 . . ?
 C194 C195 H19F 109.5 . . ?
 H19D C195 H19E 109.5 . . ?
 H19D C195 H19F 109.5 . . ?
 H19E C195 H19F 109.5 . . ?
 C233 C234 C733 107(2) . . ?
 C235 C234 C233 110.5(16) . . ?
 C235 C234 C237 108(2) . . ?
 C237 C234 C233 106.1(17) . . ?
 C236 C234 C233 108.1(16) . . ?
 C236 C234 C235 115(2) . . ?
 C236 C234 C237 108(2) . . ?
 C731 C234 C233 108(2) . . ?
 C731 C234 C733 112(4) . . ?
 C731 C234 C732 117(4) . . ?
 C732 C234 C233 111(2) . . ?
 C732 C234 C733 101(4) . . ?
 C183 C184 C187 114.0(15) . . ?
 C183 C184 C185 105.9(14) . . ?
 C183 C184 C186 110.3(16) . . ?
 C187 C184 C185 104.9(17) . . ?
 C187 C184 C186 111.2(16) . . ?
 C186 C184 C185 110.2(17) . . ?
 C114 C116 H11A 109.5 . . ?
 C114 C116 H11B 109.5 . . ?
 C114 C116 H11C 109.5 . . ?
 H11A C116 H11B 109.5 . . ?
 H11A C116 H11C 109.5 . . ?
 H11B C116 H11C 109.5 . . ?
 C264 C267 H26D 109.5 . . ?
 C264 C267 H26E 109.5 . . ?
 C264 C267 H26F 109.5 . . ?
 H26D C267 H26E 109.5 . . ?
 H26D C267 H26F 109.5 . . ?
 H26E C267 H26F 109.5 . . ?
 C264 C266 H26G 109.5 . . ?
 C264 C266 H26H 109.5 . . ?
 C264 C266 H26I 109.5 . . ?
 H26G C266 H26H 109.5 . . ?
 H26G C266 H26I 109.5 . . ?
 H26H C266 H26I 109.5 . . ?
 C194 C196 H19G 109.5 . . ?
 C194 C196 H19H 109.5 . . ?
 C194 C196 H19I 109.5 . . ?
 H19G C196 H19H 109.5 . . ?
 H19G C196 H19I 109.5 . . ?
 H19H C196 H19I 109.5 . . ?
 C294 C297 H29D 109.5 . . ?
 C294 C297 H29E 109.5 . . ?
 C294 C297 H29F 109.5 . . ?
 H29D C297 H29E 109.5 . . ?
 H29D C297 H29F 109.5 . . ?
 H29E C297 H29F 109.5 . . ?
 C14 C16 H16D 109.5 . . ?
 C14 C16 H16E 109.5 . . ?
 C14 C16 H16F 109.5 . . ?
 H16D C16 H16E 109.5 . . ?
 H16D C16 H16F 109.5 . . ?
 H16E C16 H16F 109.5 . . ?
 C264 C265 H26J 109.5 . . ?
 C264 C265 H26K 109.5 . . ?
 C264 C265 H26L 109.5 . . ?
 H26J C265 H26K 109.5 . . ?
 H26J C265 H26L 109.5 . . ?
 H26K C265 H26L 109.5 . . ?
 C203 C204 C205 102.8(17) . . ?
 C1A C204 C203 114.2(18) . . ?
 C1A C204 C206 116(2) . . ?
 C1A C204 C205 107(3) . . ?
 C206 C204 C203 110(2) . . ?
 C206 C204 C205 105(2) . . ?
 C114 C117 H11D 109.5 . . ?
 C114 C117 H11E 109.5 . . ?
 C114 C117 H11F 109.5 . . ?
 H11D C117 H11E 109.5 . . ?
 H11D C117 H11F 109.5 . . ?
 H11E C117 H11F 109.5 . . ?
 C825 O828 C827 119(2) . . ?
 C824 C823 H823 120.0 . . ?
 C824 C823 C822 120.0 . . ?
 C822 C823 H823 120.0 . . ?
 C823 C824 H824 120.0 . . ?
 C823 C824 C825 120.0 . . ?
 C825 C824 H824 120.0 . . ?
 O828 C825 C824 123.4(18) . . ?
 O828 C825 C820 116.4(18) . . ?
 C824 C825 H825 120.0 . . ?
 C820 C825 C824 120.0 . . ?
 C820 C825 H825 120.0 . . ?
 C825 C820 H820 120.0 . . ?
 C825 C820 C821 120.0 . . ?
 C825 C820 O826 100(2) . . ?
 C821 C820 H820 120.0 . . ?
 C821 C820 O826 137(2) . . ?
 C820 C821 H821 120.0 . . ?
 C822 C821 C820 120.0 . . ?
 C822 C821 H821 120.0 . . ?
 C823 C822 H822 120.0 . . ?
 C821 C822 C823 120.0 . . ?
 C821 C822 H822 120.0 . . ?
 C294 C296 H29G 109.5 . . ?
 C294 C296 H29H 109.5 . . ?
 C294 C296 H29I 109.5 . . ?
 H29G C296 H29H 109.5 . . ?
 H29G C296 H29I 109.5 . . ?
 H29H C296 H29I 109.5 . . ?
 C164 C165 H16G 109.5 . . ?
 C164 C165 H16H 109.5 . . ?
 C164 C165 H16I 109.5 . . ?
 H16G C165 H16H 109.5 . . ?
 H16G C165 H16I 109.5 . . ?
 H16H C165 H16I 109.5 . . ?
 C184 C187 H18A 109.5 . . ?
 C184 C187 H18B 109.5 . . ?
 C184 C187 H18C 109.5 . . ?
 H18A C187 H18B 109.5 . . ?
 H18A C187 H18C 109.5 . . ?
 H18B C187 H18C 109.5 . . ?
 C834 C835 H835 120.0 . . ?
 C834 C835 C830 120.0 . . ?
 C830 C835 H835 120.0 . . ?
 C835 C834 H834 120.0 . . ?
 C835 C834 C833 120.0 . . ?
 C833 C834 H834 120.0 . . ?
 C834 C833 H833 120.0 . . ?
 C834 C833 C832 120.0 . . ?
 C832 C833 H833 120.0 . . ?
 C833 C832 H832 120.0 . . ?
 C831 C832 C833 120.0 . . ?
 C831 C832 H832 120.0 . . ?
 C832 C831 H831 120.0 . . ?
 C830 C831 C832 120.0 . . ?
 C830 C831 H831 120.0 . . ?
 C835 C830 O836 118.8(12) . . ?
 C831 C830 C835 120.0 . . ?
 C831 C830 O836 120.3(12) . . ?
 C284 C287 H28D 109.5 . . ?
 C284 C287 H28E 109.5 . . ?
 C284 C287 H28F 109.5 . . ?
 H28D C287 H28E 109.5 . . ?
 H28D C287 H28F 109.5 . . ?
 H28E C287 H28F 109.5 . . ?
 C234 C235 H23A 109.5 . . ?
 C234 C235 H23B 109.5 . . ?
 C234 C235 H23C 109.5 . . ?
 H23A C235 H23B 109.5 . . ?
 H23A C235 H23C 109.5 . . ?
 H23B C235 H23C 109.5 . . ?
 C164 C166 H16J 109.5 . . ?
 C164 C166 H16K 109.5 . . ?
 C164 C166 H16L 109.5 . . ?
 H16J C166 H16K 109.5 . . ?
 H16J C166 H16L 109.5 . . ?
 H16K C166 H16L 109.5 . . ?
 C154 C155 H15G 109.5 . . ?
 C154 C155 H15H 109.5 . . ?
 C154 C155 H15I 109.5 . . ?
 H15G C155 H15H 109.5 . . ?
 H15G C155 H15I 109.5 . . ?
 H15H C155 H15I 109.5 . . ?
 C4 C18 H18D 109.5 . . ?
 C4 C18 H18E 109.5 . . ?
 C4 C18 H18F 109.5 . . ?
 H18D C18 H18E 109.5 . . ?
 H18D C18 H18F 109.5 . . ?
 H18E C18 H18F 109.5 . . ?
 C184 C185 H18G 109.5 . . ?
 C184 C185 H18H 109.5 . . ?
 C184 C185 H18I 109.5 . . ?
 H18G C185 H18H 109.5 . . ?
 H18G C185 H18I 109.5 . . ?
 H18H C185 H18I 109.5 . . ?
 C74 C77 H77A 109.5 . . ?
 C74 C77 H77B 109.5 . . ?
 C74 C77 H77C 109.5 . . ?
 H77A C77 H77B 109.5 . . ?
 H77A C77 H77C 109.5 . . ?
 H77B C77 H77C 109.5 . . ?
 C14 C19 H19J 109.5 . . ?
 C14 C19 H19K 109.5 . . ?
 C14 C19 H19L 109.5 . . ?
 H19J C19 H19K 109.5 . . ?
 H19J C19 H19L 109.5 . . ?
 H19K C19 H19L 109.5 . . ?
 C214 C217 H21A 109.5 . . ?
 C214 C217 H21B 109.5 . . ?
 C214 C217 H21C 109.5 . . ?
 H21A C217 H21B 109.5 . . ?
 H21A C217 H21C 109.5 . . ?
 H21B C217 H21C 109.5 . . ?
 C114 C115 H11G 109.5 . . ?
 C114 C115 H11H 109.5 . . ?
 C114 C115 H11I 109.5 . . ?
 H11G C115 H11H 109.5 . . ?
 H11G C115 H11I 109.5 . . ?
 H11H C115 H11I 109.5 . . ?
 C284 C285 H28G 109.5 . . ?
 C284 C285 H28H 109.5 . . ?
 C284 C285 H28I 109.5 . . ?
 H28G C285 H28H 109.5 . . ?
 H28G C285 H28I 109.5 . . ?
 H28H C285 H28I 109.5 . . ?
 C234 C237 H23D 109.5 . . ?
 C234 C237 H23E 109.5 . . ?
 C234 C237 H23F 109.5 . . ?
 H23D C237 H23E 109.5 . . ?
 H23D C237 H23F 109.5 . . ?
 H23E C237 H23F 109.5 . . ?
 C744 C245 H24A 109.5 . . ?
 C744 C245 H24B 109.5 . . ?
 C744 C245 H24C 109.5 . . ?
 H24A C245 H24B 109.5 . . ?
 H24A C245 H24C 109.5 . . ?
 H24B C245 H24C 109.5 . . ?
 C64 C67 H67A 109.5 . . ?
 C64 C67 H67B 109.5 . . ?
 C64 C67 H67C 109.5 . . ?
 H67A C67 H67B 109.5 . . ?
 H67A C67 H67C 109.5 . . ?
 H67B C67 H67C 109.5 . . ?
 C184 C186 H18J 109.5 . . ?
 C184 C186 H18K 109.5 . . ?
 C184 C186 H18L 109.5 . . ?
 H18J C186 H18K 109.5 . . ?
 H18J C186 H18L 109.5 . . ?
 H18K C186 H18L 109.5 . . ?
 C744 C247 H24D 109.5 . . ?
 C744 C247 H24E 109.5 . . ?
 C744 C247 H24F 109.5 . . ?
 H24D C247 H24E 109.5 . . ?
 H24D C247 H24F 109.5 . . ?
 H24E C247 H24F 109.5 . . ?
 C810 O816 C817 119(3) . . ?
 C234 C236 H23G 109.5 . . ?
 C234 C236 H23H 109.5 . . ?
 C234 C236 H23I 109.5 . . ?
 H23G C236 H23H 109.5 . . ?
 H23G C236 H23I 109.5 . . ?
 H23H C236 H23I 109.5 . . ?
 C204 C1A H1AA 109.5 . . ?
 C204 C1A H1AB 109.5 . . ?
 C204 C1A H1AC 109.5 . . ?
 H1AA C1A H1AB 109.5 . . ?
 H1AA C1A H1AC 109.5 . . ?
 H1AB C1A H1AC 109.5 . . ?
 H83A C837 H83B 109.5 . . ?
 H83A C837 H83C 109.5 . . ?
 H83B C837 H83C 109.5 . . ?
 O836 C837 H83A 109.5 . . ?
 O836 C837 H83B 109.5 . . ?
 O836 C837 H83C 109.5 . . ?
 C803 C804 H804 120.0 . . ?
 C803 C804 C805 120.0 . . ?
 C805 C804 H804 120.0 . . ?
 C804 C803 C802 120.0 . . ?
 C804 C803 O806 120(3) . . ?
 C802 C803 O806 120(3) . . ?
 C803 C802 H802 120.0 . . ?
 C801 C802 C803 120.0 . . ?
 C801 C802 H802 120.0 . . ?
 C802 C801 H801 120.0 . . ?
 C800 C801 C802 120.0 . . ?
 C800 C801 H801 120.0 . . ?
 C801 C800 H800 120.0 . . ?
 C801 C800 C805 120.0 . . ?
 C805 C800 H800 120.0 . . ?
 C804 C805 H805 120.0 . . ?
 C800 C805 C804 120.0 . . ?
 C800 C805 H805 120.0 . . ?
 C811 C812 H812 120.0 . . ?
 C811 C812 C813 120.0 . . ?
 C813 C812 H812 120.0 . . ?
 C812 C811 H811 120.0 . . ?
 C810 C811 C812 120.0 . . ?
 C810 C811 H811 120.0 . . ?
 O816 C810 C811 119(2) . . ?
 O816 C810 C815 120(2) . . ?
 C811 C810 C815 120.0 . . ?
 C810 C815 H815 120.0 . . ?
 C814 C815 C810 120.0 . . ?
 C814 C815 H815 120.0 . . ?
 C815 C814 H814 120.0 . . ?
 C815 C814 C813 120.0 . . ?
 C813 C814 H814 120.0 . . ?
 C812 C813 H813 120.0 . . ?
 C814 C813 C812 120.0 . . ?
 C814 C813 H813 120.0 . . ?
 C830 O836 C837 113.7(16) . . ?
 C214 C216 H21D 109.5 . . ?
 C214 C216 H21E 109.5 . . ?
 C214 C216 H21F 109.5 . . ?
 H21D C216 H21E 109.5 . . ?
 H21D C216 H21F 109.5 . . ?
 H21E C216 H21F 109.5 . . ?
 O816 C817 H81A 109.5 . . ?
 O816 C817 H81B 109.5 . . ?
 O816 C817 H81C 109.5 . . ?
 H81A C817 H81B 109.5 . . ?
 H81A C817 H81C 109.5 . . ?
 H81B C817 H81C 109.5 . . ?
 O828 C827 H82A 109.5 . . ?
 O828 C827 H82B 109.5 . . ?
 O828 C827 H82C 109.5 . . ?
 H82A C827 H82B 109.5 . . ?
 H82A C827 H82C 109.5 . . ?
 H82B C827 H82C 109.5 . . ?
 H82D C827 H82E 109.5 . . ?
 H82D C827 H82F 109.5 . . ?
 H82E C827 H82F 109.5 . . ?
 O826 C827 H82D 109.5 . . ?
 O826 C827 H82E 109.5 . . ?
 O826 C827 H82F 109.5 . . ?
 C820 O826 C827 119(3) . . ?
 C224 C226 H22A 109.5 . . ?
 C224 C226 H22B 109.5 . . ?
 C224 C226 H22C 109.5 . . ?
 H22A C226 H22B 109.5 . . ?
 H22A C226 H22C 109.5 . . ?
 H22B C226 H22C 109.5 . . ?
 C224 C225 H22D 109.5 . . ?
 C224 C225 H22E 109.5 . . ?
 C224 C225 H22F 109.5 . . ?
 H22D C225 H22E 109.5 . . ?
 H22D C225 H22F 109.5 . . ?
 H22E C225 H22F 109.5 . . ?
 C204 C206 H20A 109.5 . . ?
 C204 C206 H20B 109.5 . . ?
 C204 C206 H20C 109.5 . . ?
 H20A C206 H20B 109.5 . . ?
 H20A C206 H20C 109.5 . . ?
 H20B C206 H20C 109.5 . . ?
 C744 C246 H24G 109.5 . . ?
 C744 C246 H24H 109.5 . . ?
 C744 C246 H24I 109.5 . . ?
 H24G C246 H24H 109.5 . . ?
 H24G C246 H24I 109.5 . . ?
 H24H C246 H24I 109.5 . . ?
 C204 C205 H20D 109.5 . . ?
 C204 C205 H20E 109.5 . . ?
 C204 C205 H20F 109.5 . . ?
 H20D C205 H20E 109.5 . . ?
 H20D C205 H20F 109.5 . . ?
 H20E C205 H20F 109.5 . . ?
 C14 C1B H1BA 109.5 . . ?
 C14 C1B H1BB 109.5 . . ?
 C14 C1B H1BC 109.5 . . ?
 H1BA C1B H1BB 109.5 . . ?
 H1BA C1B H1BC 109.5 . . ?
 H1BB C1B H1BC 109.5 . . ?
 C224 C227 H22G 109.5 . . ?
 C224 C227 H22H 109.5 . . ?
 C224 C227 H22I 109.5 . . ?
 H22G C227 H22H 109.5 . . ?
 H22G C227 H22I 109.5 . . ?
 H22H C227 H22I 109.5 . . ?
 C44 C45 H45A 109.5 . . ?
 C44 C45 H45B 109.5 . . ?
 C44 C45 H45C 109.5 . . ?
 H45A C45 H45B 109.5 . . ?
 H45A C45 H45C 109.5 . . ?
 H45B C45 H45C 109.5 . . ?
 H80A C807 H80B 109.5 . . ?
 H80A C807 H80C 109.5 . . ?
 H80B C807 H80C 109.5 . . ?
 O806 C807 H80A 109.5 . . ?
 O806 C807 H80B 109.5 . . ?
 O806 C807 H80C 109.5 . . ?
 C803 O806 C807 116(4) . . ?
 C4 C581 H58A 109.5 . . ?
 C4 C581 H58B 109.5 . . ?
 C4 C581 H58C 109.5 . . ?
 H58A C581 H58B 109.5 . . ?
 H58A C581 H58C 109.5 . . ?
 H58B C581 H58C 109.5 . . ?
 C4 C583 H58D 109.5 . . ?
 C4 C583 H58E 109.5 . . ?
 C4 C583 H58F 109.5 . . ?
 H58D C583 H58E 109.5 . . ?
 H58D C583 H58F 109.5 . . ?
 H58E C583 H58F 109.5 . . ?
 C4 C582 H58G 109.5 . . ?
 C4 C582 H58H 109.5 . . ?
 C4 C582 H58I 109.5 . . ?
 H58G C582 H58H 109.5 . . ?
 H58G C582 H58I 109.5 . . ?
 H58H C582 H58I 109.5 . . ?
 C134 C633 H63A 109.5 . . ?
 C134 C633 H63B 109.5 . . ?
 C134 C633 H63C 109.5 . . ?
 H63A C633 H63B 109.5 . . ?
 H63A C633 H63C 109.5 . . ?
 H63B C633 H63C 109.5 . . ?
 C134 C632 H63D 109.5 . . ?
 C134 C632 H63E 109.5 . . ?
 C134 C632 H63F 109.5 . . ?
 H63D C632 H63E 109.5 . . ?
 H63D C632 H63F 109.5 . . ?
 H63E C632 H63F 109.5 . . ?
 C134 C631 H63G 109.5 . . ?
 C134 C631 H63H 109.5 . . ?
 C134 C631 H63I 109.5 . . ?
 H63G C631 H63H 109.5 . . ?
 H63G C631 H63I 109.5 . . ?
 H63H C631 H63I 109.5 . . ?
 C14 C516 H51A 109.5 . . ?
 C14 C516 H51B 109.5 . . ?
 C14 C516 H51C 109.5 . . ?
 H51A C516 H51B 109.5 . . ?
 H51A C516 H51C 109.5 . . ?
 H51B C516 H51C 109.5 . . ?
 C14 C515 H51D 109.5 . . ?
 C14 C515 H51E 109.5 . . ?
 C14 C515 H51F 109.5 . . ?
 H51D C515 H51E 109.5 . . ?
 H51D C515 H51F 109.5 . . ?
 H51E C515 H51F 109.5 . . ?
 C14 C514 H51G 109.5 . . ?
 C14 C514 H51H 109.5 . . ?
 C14 C514 H51I 109.5 . . ?
 H51G C514 H51H 109.5 . . ?
 H51G C514 H51I 109.5 . . ?
 H51H C514 H51I 109.5 . . ?
 C44 C541 H54A 109.5 . . ?
 C44 C541 H54B 109.5 . . ?
 C44 C541 H54C 109.5 . . ?
 H54A C541 H54B 109.5 . . ?
 H54A C541 H54C 109.5 . . ?
 H54B C541 H54C 109.5 . . ?
 C44 C543 H54D 109.5 . . ?
 C44 C543 H54E 109.5 . . ?
 C44 C543 H54F 109.5 . . ?
 H54D C543 H54E 109.5 . . ?
 H54D C543 H54F 109.5 . . ?
 H54E C543 H54F 109.5 . . ?
 C44 C542 H54G 109.5 . . ?
 C44 C542 H54H 109.5 . . ?
 C44 C542 H54I 109.5 . . ?
 H54G C542 H54H 109.5 . . ?
 H54G C542 H54I 109.5 . . ?
 H54H C542 H54I 109.5 . . ?
 C114 C613 H61A 109.5 . . ?
 C114 C613 H61B 109.5 . . ?
 C114 C613 H61C 109.5 . . ?
 H61A C613 H61B 109.5 . . ?
 H61A C613 H61C 109.5 . . ?
 H61B C613 H61C 109.5 . . ?
 C114 C611 H61D 109.5 . . ?
 C114 C611 H61E 109.5 . . ?
 C114 C611 H61F 109.5 . . ?
 H61D C611 H61E 109.5 . . ?
 H61D C611 H61F 109.5 . . ?
 H61E C611 H61F 109.5 . . ?
 C114 C612 H61G 109.5 . . ?
 C114 C612 H61H 109.5 . . ?
 C114 C612 H61I 109.5 . . ?
 H61G C612 H61H 109.5 . . ?
 H61G C612 H61I 109.5 . . ?
 H61H C612 H61I 109.5 . . ?
 C224 C721 H72A 109.5 . . ?
 C224 C721 H72B 109.5 . . ?
 C224 C721 H72C 109.5 . . ?
 H72A C721 H72B 109.5 . . ?
 H72A C721 H72C 109.5 . . ?
 H72B C721 H72C 109.5 . . ?
 C224 C722 H72D 109.5 . . ?
 C224 C722 H72E 109.5 . . ?
 C224 C722 H72F 109.5 . . ?
 H72D C722 H72E 109.5 . . ?
 H72D C722 H72F 109.5 . . ?
 H72E C722 H72F 109.5 . . ?
 C224 C723 H72G 109.5 . . ?
 C224 C723 H72H 109.5 . . ?
 C224 C723 H72I 109.5 . . ?
 H72G C723 H72H 109.5 . . ?
 H72G C723 H72I 109.5 . . ?
 H72H C723 H72I 109.5 . . ?
 C234 C731 H73A 109.5 . . ?
 C234 C731 H73B 109.5 . . ?
 C234 C731 H73C 109.5 . . ?
 H73A C731 H73B 109.5 . . ?
 H73A C731 H73C 109.5 . . ?
 H73B C731 H73C 109.5 . . ?
 C234 C733 H73D 109.5 . . ?
 C234 C733 H73E 109.5 . . ?
 C234 C733 H73F 109.5 . . ?
 H73D C733 H73E 109.5 . . ?
 H73D C733 H73F 109.5 . . ?
 H73E C733 H73F 109.5 . . ?
 C234 C732 H73G 109.5 . . ?
 C234 C732 H73H 109.5 . . ?
 C234 C732 H73I 109.5 . . ?
 H73G C732 H73H 109.5 . . ?
 H73G C732 H73I 109.5 . . ?
 H73H C732 H73I 109.5 . . ?
 C744 C746 H74A 109.5 . . ?
 C744 C746 H74B 109.5 . . ?
 C744 C746 H74C 109.5 . . ?
 H74A C746 H74B 109.5 . . ?
 H74A C746 H74C 109.5 . . ?
 H74B C746 H74C 109.5 . . ?
 C744 C745 H74D 109.5 . . ?
 C744 C745 H74E 109.5 . . ?
 C744 C745 H74F 109.5 . . ?
 H74D C745 H74E 109.5 . . ?
 H74D C745 H74F 109.5 . . ?
 H74E C745 H74F 109.5 . . ?
 C214 C713 H71A 109.5 . . ?
 C214 C713 H71B 109.5 . . ?
 C214 C713 H71C 109.5 . . ?
 H71A C713 H71B 109.5 . . ?
 H71A C713 H71C 109.5 . . ?
 H71B C713 H71C 109.5 . . ?
 C214 C711 H71D 109.5 . . ?
 C214 C711 H71E 109.5 . . ?
 C214 C711 H71F 109.5 . . ?
 H71D C711 H71E 109.5 . . ?
 H71D C711 H71F 109.5 . . ?
 H71E C711 H71F 109.5 . . ?
 C214 C712 H71G 109.5 . . ?
 C214 C712 H71H 109.5 . . ?
 C214 C712 H71I 109.5 . . ?
 H71G C712 H71H 109.5 . . ?
 H71G C712 H71I 109.5 . . ?
 H71H C712 H71I 109.5 . . ?
 C74 C572 H57D 109.5 . . ?
 C74 C572 H57E 109.5 . . ?
 C74 C572 H57F 109.5 . . ?
 H57D C572 H57E 109.5 . . ?
 H57D C572 H57F 109.5 . . ?
 H57E C572 H57F 109.5 . . ?
 C74 C573 H57G 109.5 . . ?
 C74 C573 H57H 109.5 . . ?
 C74 C573 H57I 109.5 . . ?
 H57G C573 H57H 109.5 . . ?
 H57G C573 H57I 109.5 . . ?
 H57H C573 H57I 109.5 . . ?
 C74 C571 H57J 109.5 . . ?
 C74 C571 H57K 109.5 . . ?
 C74 C571 H57L 109.5 . . ?
 H57J C571 H57K 109.5 . . ?
 H57J C571 H57L 109.5 . . ?
 H57K C571 H57L 109.5 . . ?
 C744 C747 H74G 109.5 . . ?
 C744 C747 H74H 109.5 . . ?
 C744 C747 H74I 109.5 . . ?
 H74G C747 H74H 109.5 . . ?
 H74G C747 H74I 109.5 . . ?
 H74H C747 H74I 109.5 . . ?
 Cl4 C3A H3AA 112.6 . . ?
 Cl4 C3A H3AB 112.6 . . ?
 Cl3 C3A Cl4 95.7(17) . . ?
 Cl3 C3A H3AA 112.6 . . ?
 Cl3 C3A H3AB 112.6 . . ?
 H3AA C3A H3AB 110.1 . . ?
 Cl2 C17A Cl1 94.6(18) . . ?
 Cl2 C17A H17J 112.8 . . ?
 Cl2 C17A H17K 112.8 . . ?
 Cl1 C17A H17J 112.8 . . ?
 Cl1 C17A H17K 112.8 . . ?
 H17J C17A H17K 110.3 . . ?
 Cl5 C1 H1A 113.3 . . ?
 Cl5 C1 H1B 113.3 . . ?
 Cl6 C1 Cl5 92.1(18) . . ?
 Cl6 C1 H1A 113.3 . . ?
 Cl6 C1 H1B 113.3 . . ?
 H1A C1 H1B 110.6 . . ?
 C284 C881 H88A 109.5 . . ?
 C284 C881 H88B 109.5 . . ?
 C284 C881 H88C 109.5 . . ?
 H88A C881 H88B 109.5 . . ?
 H88A C881 H88C 109.5 . . ?
 H88B C881 H88C 109.5 . . ?
 C284 C882 H88D 109.5 . . ?
 C284 C882 H88E 109.5 . . ?
 C284 C882 H88F 109.5 . . ?
 H88D C882 H88E 109.5 . . ?
 H88D C882 H88F 109.5 . . ?
 H88E C882 H88F 109.5 . . ?
 C284 C883 H88G 109.5 . . ?
 C284 C883 H88H 109.5 . . ?
 C284 C883 H88I 109.5 . . ?
 H88G C883 H88H 109.5 . . ?
 H88G C883 H88I 109.5 . . ?
 H88H C883 H88I 109.5 . . ?
 C124 C125 H12D 109.5 . . ?
 C124 C125 H12E 109.5 . . ?
 C124 C125 H12F 109.5 . . ?
 H12D C125 H12E 109.5 . . ?
 H12D C125 H12F 109.5 . . ?
 H12E C125 H12F 109.5 . . ?
 C124 C127 H12G 109.5 . . ?
 C124 C127 H12H 109.5 . . ?
 C124 C127 H12I 109.5 . . ?
 H12G C127 H12H 109.5 . . ?
 H12G C127 H12I 109.5 . . ?
 H12H C127 H12I 109.5 . . ?
 C124 C126 H12J 109.5 . . ?
 C124 C126 H12K 109.5 . . ?
 C124 C126 H12L 109.5 . . ?
 H12J C126 H12K 109.5 . . ?
 H12J C126 H12L 109.5 . . ?
 H12K C126 H12L 109.5 . . ?
 C34 C531 H53A 109.5 . . ?
 C34 C531 H53B 109.5 . . ?
 C34 C531 H53C 109.5 . . ?
 H53A C531 H53B 109.5 . . ?
 H53A C531 H53C 109.5 . . ?
 H53B C531 H53C 109.5 . . ?
 C34 C532 H53D 109.5 . . ?
 C34 C532 H53E 109.5 . . ?
 C34 C532 H53F 109.5 . . ?
 H53D C532 H53E 109.5 . . ?
 H53D C532 H53F 109.5 . . ?
 H53E C532 H53F 109.5 . . ?
 C34 C533 H53G 109.5 . . ?
 C34 C533 H53H 109.5 . . ?
 C34 C533 H53I 109.5 . . ?
 H53G C533 H53H 109.5 . . ?
 H53G C533 H53I 109.5 . . ?
 H53H C533 H53I 109.5 . . ?

loop_
  _geom_torsion_atom_site_label_1
  _geom_torsion_atom_site_label_2
  _geom_torsion_atom_site_label_3
  _geom_torsion_atom_site_label_4
  _geom_torsion
  _geom_torsion_site_symmetry_1
  _geom_torsion_site_symmetry_2
  _geom_torsion_site_symmetry_3
  _geom_torsion_site_symmetry_4
  _geom_torsion_publ_flag
 Ni11 O152 C11 O151 -21.9(19) . . . . ?
 Ni11 O152 C11 C154 161.4(9) . . . . ?
 Ni11 N953 C954 C955 -177.9(9) . . . . ?
 Ni11 N953 C952 C951 176.8(13) . . . . ?
 Ni11 O281 C283 O282 -9(2) . . . . ?
 Ni11 O281 C283 C284 169.9(9) . . . . ?
 Ni11 O292 C293 O291 -31.0(19) . . . . ?
 Ni11 O292 C293 C294 152.7(12) . . . . ?
 Ni5 O141 C143 O142 -20.4(19) . . . . ?
 Ni5 O141 C143 C144 159.5(9) . . . . ?
 Ni5 O12 C13 O4 -38.2(15) . . . . ?
 Ni5 O12 C13 C14 138.6(9) . . . . ?
 Ni5 N950 C955 C954 -177.4(8) . . . . ?
 Ni5 N950 C951 C952 176.3(13) . . . . ?
 Ni5 O8 C6 O2 -17.2(19) . . . . ?
 Ni5 O8 C6 C8 162.8(11) . . . . ?
 Cr12 O161 C163 O162 -17.2(18) . . . . ?
 Cr12 O161 C163 C164 159.3(9) . . . . ?
 Cr12 O1 C910 C911 41.1(9) . . . . ?
 Cr12 O1 C910 C909 162.1(7) . . . . ?
 Cr12 O151 C11 O152 -8(2) . . . . ?
 Cr12 O151 C11 C154 168.9(9) . . . . ?
 Cr12 O172 C173 O171 -12(2) . . . . ?
 Cr12 O172 C173 C174 168.6(9) . . . . ?
 Cr4 O2 C6 O8 -20(2) . . . . ?
 Cr4 O2 C6 C8 160.4(11) . . . . ?
 Cr4 O32 C33 O31 3(2) . . . . ?
 Cr4 O32 C33 C34 -173.9(9) . . . . ?
 Cr4 O4 C13 O12 3.5(19) . . . . ?
 Cr4 O4 C13 C14 -173.3(8) . . . . ?
 Cr4 O22 C23 C24 179.7(11) . . . . ?
 Cr4 O22 C23 O21 4(3) . . . . ?
 Cr13 O11 C909 C910 21.2(11) . . . . ?
 Cr13 O11 C909 C908 -102.7(8) . . . . ?
 Cr13 O162 C163 O161 -18(2) . . . . ?
 Cr13 O162 C163 C164 165.1(10) . . . . ?
 Cr13 O192 C193 O191 -15.6(19) . . . . ?
 Cr13 O192 C193 C194 164.4(9) . . . . ?
 Cr13 O1 C910 C911 -103.2(8) . . . . ?
 Cr13 O1 C910 C909 17.8(10) . . . . ?
 Cr13 O182 C183 O181 -16.1(18) . . . . ?
 Cr13 O182 C183 C184 166.2(11) . . . . ?
 Cr13 O171 C173 O172 -21.4(18) . . . . ?
 Cr13 O171 C173 C174 158.2(9) . . . . ?
 Cr2 O23 C905 C904 -38.5(9) . . . . ?
 Cr2 O24 C904 C905 -47.1(8) . . . . ?
 Cr2 O24 C904 C903 -178.7(6) . . . . ?
 Cr2 O51 C53 O52 9(2) . . . . ?
 Cr2 O51 C53 C54 -164.4(9) . . . . ?
 Cr2 O72 C73 O71 -5.8(19) . . . . ?
 Cr2 O72 C73 C74 170.2(9) . . . . ?
 Cr2 O41 C43 O42 10(2) . . . . ?
 Cr2 O41 C43 C44 -169.2(10) . . . . ?
 Cr2 O62 C63 O61 -30(2) . . . . ?
 Cr2 O62 C63 C64 149.7(11) . . . . ?
 Cr7 O26 C902 C901 21.5(11) . . . . ?
 Cr7 O26 C902 C903 -104.4(8) . . . . ?
 Cr7 O40 C901 C900 -105.7(8) . . . . ?
 Cr7 O40 C901 C902 17.9(11) . . . . ?
 Cr7 O101 C103 O102 -8(2) . . . . ?
 Cr7 O101 C103 C104 176.8(10) . . . . ?
 Cr7 O111 C113 O112 -13(2) . . . . ?
 Cr7 O111 C113 C114 169.2(10) . . . . ?
 Cr7 O131 C133 O132 -25(2) . . . . ?
 Cr7 O131 C133 C134 156.7(10) . . . . ?
 Cr7 O122 C123 O121 -20(2) . . . . ?
 Cr7 O122 C123 C124 161.5(10) . . . . ?
 Cr1 O24 C904 C905 -178.5(6) . . . . ?
 Cr1 O24 C904 C903 49.8(8) . . . . ?
 Cr1 O82 C83 O81 4.3(18) . . . . ?
 Cr1 O82 C83 C4 -174.7(8) . . . . ?
 Cr1 O43 C903 C904 23.5(10) . . . . ?
 Cr1 O43 C903 C902 -102.0(8) . . . . ?
 Cr1 O71 C73 O72 -9.1(18) . . . . ?
 Cr1 O71 C73 C74 175.0(8) . . . . ?
 Cr1 O61 C63 O62 2(2) . . . . ?
 Cr1 O61 C63 C64 -177.8(9) . . . . ?
 Cr1 O91 C93 O92 -29(2) . . . . ?
 Cr1 O91 C93 C94 145.7(10) . . . . ?
 Cr18 O282 C283 O281 -28.4(19) . . . . ?
 Cr18 O282 C283 C284 152.5(10) . . . . ?
 Cr18 O271 C273 O272 17(2) . . . . ?
 Cr18 O271 C273 C274 -165.2(9) . . . . ?
 Cr18 O261 C263 O262 12.7(18) . . . . ?
 Cr18 O261 C263 C264 -171.2(10) . . . . ?
 Cr18 O291 C293 O292 -13(2) . . . . ?
 Cr18 O291 C293 C294 163.1(11) . . . . ?
 Cr6 O142 C143 O141 -22(2) . . . . ?
 Cr6 O142 C143 C144 158.1(10) . . . . ?
 Cr6 O40 C901 C900 39.2(9) . . . . ?
 Cr6 O40 C901 C902 162.8(7) . . . . ?
 Cr6 O3 C900 C901 34.1(11) . . . . ?
 Cr6 O121 C123 O122 -16(2) . . . . ?
 Cr6 O121 C123 C124 162.7(10) . . . . ?
 Cr6 O132 C133 O131 -6(2) . . . . ?
 Cr6 O132 C133 C134 172.0(10) . . . . ?
 Cr17 O262 C263 O261 17(2) . . . . ?
 Cr17 O262 C263 C264 -159.1(11) . . . . ?
 Cr17 O272 C273 O271 20(2) . . . . ?
 Cr17 O272 C273 C274 -157.0(10) . . . . ?
 Cr17 O741 C743 O742 -9(3) . . . . ?
 Cr17 O741 C743 C744 172.4(10) . . . . ?
 Cr17 O6 C906 C907 -171.9(6) . . . . ?
 Cr17 O251 C253 O252 -11(2) . . . . ?
 Cr17 O251 C253 C254 172.8(9) . . . . ?
 Cr8 O26 C902 C901 160.0(7) . . . . ?
 Cr8 O26 C902 C903 34.2(10) . . . . ?
 Cr8 O112 C113 O111 -17(2) . . . . ?
 Cr8 O112 C113 C114 160.0(10) . . . . ?
 Cr8 O43 C903 C904 165.9(6) . . . . ?
 Cr8 O43 C903 C902 40.3(9) . . . . ?
 Cr8 O81 C83 O82 -29.5(19) . . . . ?
 Cr8 O81 C83 C4 149.4(10) . . . . ?
 Cr8 O92 C93 O91 10(2) . . . . ?
 Cr8 O92 C93 C94 -165.5(9) . . . . ?
 Cr8 O102 C103 O101 -18(2) . . . . ?
 Cr8 O102 C103 C104 157.3(10) . . . . ?
 Cr14 O11 C909 C910 161.1(7) . . . . ?
 Cr14 O11 C909 C908 37.3(9) . . . . ?
 Cr14 O5 C908 C907 164.1(7) . . . . ?
 Cr14 O5 C908 C909 38.8(10) . . . . ?
 Cr14 O191 C193 O192 -16.2(19) . . . . ?
 Cr14 O191 C193 C194 163.8(9) . . . . ?
 Cr14 O181 C183 O182 -18(2) . . . . ?
 Cr14 O181 C183 C184 159.7(12) . . . . ?
 Cr14 O202 C203 O201 10(3) . . . . ?
 Cr14 O202 C203 C204 -167.1(14) . . . . ?
 Cr14 O212 C213 O211 -14(3) . . . . ?
 Cr14 O212 C213 C214 157.1(11) . . . . ?
 Cr3 O23 C905 C904 179.2(6) . . . . ?
 Cr3 O42 C43 O41 12(2) . . . . ?
 Cr3 O42 C43 C44 -168.8(11) . . . . ?
 Cr3 O31 C33 O32 3(3) . . . . ?
 Cr3 O31 C33 C34 179.5(12) . . . . ?
 Cr15 O5 C908 C907 22.0(10) . . . . ?
 Cr15 O5 C908 C909 -103.3(8) . . . . ?
 Cr15 O222 C223 O221 -10(2) . . . . ?
 Cr15 O222 C223 C224 173.8(9) . . . . ?
 Cr15 O7 C907 C908 46.0(9) . . . . ?
 Cr15 O7 C907 C906 177.8(6) . . . . ?
 Cr15 O232 C233 O231 -9(3) . . . . ?
 Cr15 O232 C233 C234 168.6(11) . . . . ?
 Cr15 O201 C203 O202 -24(3) . . . . ?
 Cr15 O201 C203 C204 152.7(15) . . . . ?
 Cr15 O211 C213 O212 -6(3) . . . . ?
 Cr15 O211 C213 C214 -177.7(10) . . . . ?
 Cr16 O6 C906 C907 -33.0(10) . . . . ?
 Cr16 O742 C743 O741 -17(2) . . . . ?
 Cr16 O742 C743 C744 162.1(11) . . . . ?
 Cr16 O221 C223 O222 5(2) . . . . ?
 Cr16 O221 C223 C224 -179.2(9) . . . . ?
 Cr16 O7 C907 C908 178.6(7) . . . . ?
 Cr16 O7 C907 C906 -49.6(9) . . . . ?
 Cr16 O252 C253 O251 -9(2) . . . . ?
 Cr16 O252 C253 C254 167.5(10) . . . . ?
 Cr16 O231 C233 O232 -3(3) . . . . ?
 Cr16 O231 C233 C234 179.1(12) . . . . ?
 F17 Cr4 F21 Ni5 127.4(3) . . . . ?
 F1 Cr18 F2 Ni11 118.8(4) . . . . ?
 O24 C904 C905 O23 55.5(10) . . . . ?
 O24 C904 C903 O43 -46.8(10) . . . . ?
 O24 C904 C903 C902 71.5(11) . . . . ?
 O162 C163 C164 C167 -173.6(13) . . . . ?
 O162 C163 C164 C165 -47.5(18) . . . . ?
 O162 C163 C164 C166 66.0(17) . . . . ?
 O161 Cr12 F11 Ni11 110.9(5) . . . . ?
 O161 C163 C164 C167 10(2) . . . . ?
 O161 C163 C164 C165 135.7(14) . . . . ?
 O161 C163 C164 C166 -110.8(13) . . . . ?
 O192 C193 C194 C197 -3.1(18) . . . . ?
 O192 C193 C194 C195 119.3(13) . . . . ?
 O192 C193 C194 C196 -125.1(15) . . . . ?
 O2 Cr4 F21 Ni5 -52.2(4) . . . . ?
 O2 C6 C8 C5 -174.2(17) . . . . ?
 O2 C6 C8 C7 51(2) . . . . ?
 O2 C6 C8 C12 -60.9(17) . . . . ?
 O142 Cr6 F22 Ni5 18.0(5) . . . . ?
 O282 Cr18 F2 Ni11 -58.2(4) . . . . ?
 O282 C283 C284 C286 8(3) . . . . ?
 O282 C283 C284 C287 -104(3) . . . . ?
 O282 C283 C284 C285 140(4) . . . . ?
 O282 C283 C284 C881 -133.6(16) . . . . ?
 O282 C283 C284 C882 110.9(15) . . . . ?
 O282 C283 C284 C883 -7(2) . . . . ?
 O262 Cr17 F1 Cr18 -38.8(5) . . . . ?
 O262 C263 C264 C267 -167.3(15) . . . . ?
 O262 C263 C264 C266 -40.6(19) . . . . ?
 O262 C263 C264 C265 75.9(17) . . . . ?
 O1 Cr12 F11 Ni11 -157.1(5) . . . . ?
 O1 C910 C909 O11 -23.8(12) . . . . ?
 O1 C910 C909 C908 94.7(11) . . . . ?
 O51 C53 O52 Cr3 21(3) . . . . ?
 O51 C53 C54 C57 -169.1(14) . . . . ?
 O51 C53 C54 C55 -48.1(17) . . . . ?
 O51 C53 C54 C56 69.6(18) . . . . ?
 O112 C113 C114 C116 -90(5) . . . . ?
 O112 C113 C114 C117 138(5) . . . . ?
 O112 C113 C114 C115 27(4) . . . . ?
 O112 C113 C114 C613 -76.8(17) . . . . ?
 O112 C113 C114 C611 41.5(19) . . . . ?
 O112 C113 C114 C612 168.1(16) . . . . ?
 O271 C273 C274 C275 -97.8(16) . . . . ?
 O271 C273 C274 C276 139.3(16) . . . . ?
 O271 C273 C274 C277 21.2(19) . . . . ?
 O40 Cr6 F22 Ni5 -158.3(5) . . . . ?
 O40 C901 C900 O3 -48.4(12) . . . . ?
 O40 C901 C902 O26 -24.3(12) . . . . ?
 O40 C901 C902 C903 96.4(11) . . . . ?
 O43 C903 C902 O26 -48.0(11) . . . . ?
 O43 C903 C902 C901 -169.0(9) . . . . ?
 O72 C73 C74 C75 138.5(14) . . . . ?
 O72 C73 C74 C76 11.4(17) . . . . ?
 O72 C73 C74 C77 -104.8(13) . . . . ?
 O72 C73 C74 C572 -172(3) . . . . ?
 O72 C73 C74 C573 -40(3) . . . . ?
 O72 C73 C74 C571 74(3) . . . . ?
 O41 C43 C44 C47 165(3) . . . . ?
 O41 C43 C44 C46 -69(3) . . . . ?
 O41 C43 C44 C45 51(3) . . . . ?
 O41 C43 C44 C541 1(2) . . . . ?
 O41 C43 C44 C543 123.2(19) . . . . ?
 O41 C43 C44 C542 -118(2) . . . . ?
 N953 C954 C955 N950 2.0(18) . . . . ?
 O182 C183 C184 C187 -13(2) . . . . ?
 O182 C183 C184 C185 101.7(17) . . . . ?
 O182 C183 C184 C186 -139.1(16) . . . . ?
 O261 Cr18 F2 Ni11 -150.5(4) . . . . ?
 O261 C263 C264 C267 16(2) . . . . ?
 O261 C263 C264 C266 142.9(15) . . . . ?
 O261 C263 C264 C265 -100.6(16) . . . . ?
 O32 Cr4 F21 Ni5 -140.1(4) . . . . ?
 O32 C33 C34 C36 -127(2) . . . . ?
 O32 C33 C34 C35 124(2) . . . . ?
 O32 C33 C34 C37 -6(2) . . . . ?
 O32 C33 C34 C531 92.5(18) . . . . ?
 O32 C33 C34 C532 -141.8(17) . . . . ?
 O32 C33 C34 C533 -20.6(18) . . . . ?
 O3 Cr6 F22 Ni5 -74.0(5) . . . . ?
 O291 Cr18 F2 Ni11 29.9(4) . . . . ?
 O291 C293 C294 C295 153.0(15) . . . . ?
 O291 C293 C294 C297 31(2) . . . . ?
 O291 C293 C294 C296 -86.7(17) . . . . ?
 O71 C73 C74 C75 -45.1(17) . . . . ?
 O71 C73 C74 C76 -172.2(14) . . . . ?
 O71 C73 C74 C77 71.7(15) . . . . ?
 O71 C73 C74 C572 4(3) . . . . ?
 O71 C73 C74 C573 136(3) . . . . ?
 O71 C73 C74 C571 -109(3) . . . . ?
 O281 C283 C284 C286 -171(3) . . . . ?
 O281 C283 C284 C287 77(3) . . . . ?
 O281 C283 C284 C285 -39(4) . . . . ?
 O281 C283 C284 C881 47(2) . . . . ?
 O281 C283 C284 C882 -68.2(17) . . . . ?
 O281 C283 C284 C883 173.5(16) . . . . ?
 O272 Cr17 F1 Cr18 50.6(5) . . . . ?
 O272 C273 C274 C275 79.7(16) . . . . ?
 O272 C273 C274 C276 -43(2) . . . . ?
 O272 C273 C274 C277 -161.2(14) . . . . ?
 N950 C951 C952 N953 0(3) . . . . ?
 O4 Cr4 F21 Ni5 37.6(4) . . . . ?
 O5 C908 C909 O11 -48.4(11) . . . . ?
 O5 C908 C909 C910 -168.8(9) . . . . ?
 O151 Cr12 F11 Ni11 18.1(5) . . . . ?
 O191 C193 C194 C197 176.8(14) . . . . ?
 O191 C193 C194 C195 -60.7(16) . . . . ?
 O191 C193 C194 C196 54.9(17) . . . . ?
 O6 Cr17 F1 Cr18 -129.9(4) . . . . ?
 O222 C223 C224 C226 -177.0(18) . . . . ?
 O222 C223 C224 C225 61(2) . . . . ?
 O222 C223 C224 C227 -67(2) . . . . ?
 O222 C223 C224 C721 114(3) . . . . ?
 O222 C223 C224 C722 -136(3) . . . . ?
 O222 C223 C224 C723 -5(3) . . . . ?
 O101 C103 C104 C106 -152.3(13) . . . . ?
 O101 C103 C104 C107 87.0(17) . . . . ?
 O101 C103 C104 C105 -32(2) . . . . ?
 O111 C113 C114 C116 88(5) . . . . ?
 O111 C113 C114 C117 -45(5) . . . . ?
 O111 C113 C114 C115 -155(4) . . . . ?
 O111 C113 C114 C613 100.8(16) . . . . ?
 O111 C113 C114 C611 -140.8(15) . . . . ?
 O111 C113 C114 C612 -14(2) . . . . ?
 O22 C23 O21 Cr3 1(3) . . . . ?
 O121 Cr6 F22 Ni5 108.9(5) . . . . ?
 O121 C123 C124 C125 17(2) . . . . ?
 O121 C123 C124 C127 138.1(17) . . . . ?
 O121 C123 C124 C126 -97(2) . . . . ?
 O221 C223 C224 C226 7(2) . . . . ?
 O221 C223 C224 C225 -115(2) . . . . ?
 O221 C223 C224 C227 117(2) . . . . ?
 O221 C223 C224 C721 -62(3) . . . . ?
 O221 C223 C224 C722 48(3) . . . . ?
 O221 C223 C224 C723 179(3) . . . . ?
 O7 C907 C908 O5 -43.0(11) . . . . ?
 O7 C907 C908 C909 75.2(11) . . . . ?
 O7 C907 C906 O6 54.1(10) . . . . ?
 O251 Cr17 F1 Cr18 140.5(5) . . . . ?
 O251 C253 C254 C255 -49.1(18) . . . . ?
 O251 C253 C254 C257 -170.0(13) . . . . ?
 O251 C253 C254 C256 72.2(18) . . . . ?
 O292 C293 C294 C295 -30(2) . . . . ?
 O292 C293 C294 C297 -152.5(16) . . . . ?
 O292 C293 C294 C296 90.0(18) . . . . ?
 C911 C910 C909 O11 95.0(11) . . . . ?
 C911 C910 C909 C908 -146.4(10) . . . . ?
 C954 N953 C952 C951 0(2) . . . . ?
 O252 C253 C254 C255 133.9(15) . . . . ?
 O252 C253 C254 C257 13.1(19) . . . . ?
 O252 C253 C254 C256 -104.8(17) . . . . ?
 O8 C6 C8 C5 6(2) . . . . ?
 O8 C6 C8 C7 -129.1(18) . . . . ?
 O8 C6 C8 C12 119.1(15) . . . . ?
 O181 C183 C184 C187 168.9(16) . . . . ?
 O181 C183 C184 C185 -76.3(19) . . . . ?
 O181 C183 C184 C186 43(2) . . . . ?
 O202 C203 C204 C1A -12(3) . . . . ?
 O202 C203 C204 C206 -145(2) . . . . ?
 O202 C203 C204 C205 103(2) . . . . ?
 O122 C123 C124 C125 -164.2(15) . . . . ?
 O122 C123 C124 C127 -43(2) . . . . ?
 O122 C123 C124 C126 82(2) . . . . ?
 C907 C908 C909 O11 -166.4(8) . . . . ?
 C907 C908 C909 C910 73.2(13) . . . . ?
 O42 C43 C44 C47 -14(3) . . . . ?
 O42 C43 C44 C46 112(3) . . . . ?
 O42 C43 C44 C45 -128(3) . . . . ?
 O42 C43 C44 C541 -178.0(18) . . . . ?
 O42 C43 C44 C543 -56(2) . . . . ?
 O42 C43 C44 C542 63(2) . . . . ?
 O231 C233 C234 C235 -30(3) . . . . ?
 O231 C233 C234 C237 -147(2) . . . . ?
 O231 C233 C234 C236 96(3) . . . . ?
 O231 C233 C234 C731 -76(4) . . . . ?
 O231 C233 C234 C733 163(3) . . . . ?
 O231 C233 C234 C732 54(3) . . . . ?
 O232 C233 C234 C235 152(2) . . . . ?
 O232 C233 C234 C237 35(2) . . . . ?
 O232 C233 C234 C236 -81(3) . . . . ?
 O232 C233 C234 C731 106(4) . . . . ?
 O232 C233 C234 C733 -14(3) . . . . ?
 O232 C233 C234 C732 -124(3) . . . . ?
 O102 C103 C104 C106 32.0(18) . . . . ?
 O102 C103 C104 C107 -88.7(18) . . . . ?
 O102 C103 C104 C105 151.8(17) . . . . ?
 O31 C33 C34 C36 56(2) . . . . ?
 O31 C33 C34 C35 -53(2) . . . . ?
 O31 C33 C34 C37 177(2) . . . . ?
 O31 C33 C34 C531 -84.5(18) . . . . ?
 O31 C33 C34 C532 41(2) . . . . ?
 O31 C33 C34 C533 162.4(16) . . . . ?
 C109 O3 C900 C901 163.6(11) . . . . ?
 C26 C24 C23 O22 158.2(15) . . . . ?
 C26 C24 C23 O21 -25(2) . . . . ?
 C24 C23 O21 Cr3 -175.0(11) . . . . ?
 C910 C911 O9 Cr12 36.0(10) . . . . ?
 C910 C911 O9 C912 164.4(10) . . . . ?
 C955 N950 C951 C952 1(2) . . . . ?
 C904 C903 C902 O26 -165.5(8) . . . . ?
 C904 C903 C902 C901 73.5(13) . . . . ?
 C900 C901 C902 O26 97.1(11) . . . . ?
 C900 C901 C902 C903 -142.3(10) . . . . ?
 C951 N950 C955 C954 -1.5(18) . . . . ?
 C908 C907 C906 O6 177.1(9) . . . . ?
 C906 C907 C908 O5 -165.4(9) . . . . ?
 C906 C907 C908 C909 -47.2(14) . . . . ?
 C177 C174 C173 O171 -166.8(14) . . . . ?
 C177 C174 C173 O172 13(2) . . . . ?
 C27 C24 C23 O22 34.9(19) . . . . ?
 C27 C24 C23 O21 -148.6(14) . . . . ?
 O52 C53 C54 C57 17(2) . . . . ?
 O52 C53 C54 C55 137.5(15) . . . . ?
 O52 C53 C54 C56 -104.7(17) . . . . ?
 C95 C94 C93 O91 145.2(14) . . . . ?
 C95 C94 C93 O92 -39.2(17) . . . . ?
 C25 C24 C23 O22 -82.3(17) . . . . ?
 C25 C24 C23 O21 94.2(16) . . . . ?
 C137 C134 C133 O131 -65(2) . . . . ?
 C137 C134 C133 O132 116.6(18) . . . . ?
 C97 C94 C93 O91 -96.5(16) . . . . ?
 C97 C94 C93 O92 79.1(16) . . . . ?
 C96 C94 C93 O91 25.1(19) . . . . ?
 C96 C94 C93 O92 -159.3(14) . . . . ?
 C66 C64 C63 O61 -136.8(13) . . . . ?
 C66 C64 C63 O62 43.2(17) . . . . ?
 C905 C904 C903 O43 -167.8(9) . . . . ?
 C905 C904 C903 C902 -49.4(14) . . . . ?
 C903 C904 C905 O23 177.8(9) . . . . ?
 C902 C901 C900 O3 -171.5(9) . . . . ?
 C65 C64 C63 O61 -15.4(18) . . . . ?
 C65 C64 C63 O62 164.7(13) . . . . ?
 O201 C203 C204 C1A 171(2) . . . . ?
 O201 C203 C204 C206 38(3) . . . . ?
 O201 C203 C204 C205 -74(2) . . . . ?
 C145 C144 C143 O141 10(2) . . . . ?
 C145 C144 C143 O142 -170.4(14) . . . . ?
 C176 C174 C173 O171 71.4(15) . . . . ?
 C176 C174 C173 O172 -109.0(13) . . . . ?
 C87 C4 C83 O82 -32(2) . . . . ?
 C87 C4 C83 O81 149.3(17) . . . . ?
 C175 C174 C173 O171 -41.4(17) . . . . ?
 C175 C174 C173 O172 138.2(13) . . . . ?
 C135 C134 C133 O131 174.5(19) . . . . ?
 C135 C134 C133 O132 -4(2) . . . . ?
 C54 C53 O52 Cr3 -165.3(12) . . . . ?
 C147 C144 C143 O141 129.9(16) . . . . ?
 C147 C144 C143 O142 -50.3(19) . . . . ?
 C952 N953 C954 C955 -1.4(18) . . . . ?
 C156 C154 C11 O152 -49.4(19) . . . . ?
 C156 C154 C11 O151 133.6(16) . . . . ?
 C85 C4 C83 O82 100.9(18) . . . . ?
 C85 C4 C83 O81 -78.2(19) . . . . ?
 C146 C144 C143 O141 -109.7(18) . . . . ?
 C146 C144 C143 O142 70.1(19) . . . . ?
 C157 C154 C11 O152 67.9(18) . . . . ?
 C157 C154 C11 O151 -109.1(16) . . . . ?
 C136 C134 C133 O131 53(2) . . . . ?
 C136 C134 C133 O132 -125.3(19) . . . . ?
 O9 Cr12 F11 Ni11 -72.8(5) . . . . ?
 O9 C911 C910 O1 -51.2(11) . . . . ?
 O9 C911 C910 C909 -171.2(9) . . . . ?
 O212 C213 C214 C217 -4(3) . . . . ?
 O212 C213 C214 C215 105(3) . . . . ?
 O212 C213 C214 C216 -131(3) . . . . ?
 O212 C213 C214 C713 141(2) . . . . ?
 O212 C213 C214 C711 19(2) . . . . ?
 O212 C213 C214 C712 -104(2) . . . . ?
 O211 C213 C214 C217 168(3) . . . . ?
 O211 C213 C214 C215 -83(3) . . . . ?
 O211 C213 C214 C216 41(3) . . . . ?
 O211 C213 C214 C713 -47(2) . . . . ?
 O211 C213 C214 C711 -169.0(18) . . . . ?
 O211 C213 C214 C712 68(2) . . . . ?
 C16 C14 C13 O12 160.8(15) . . . . ?
 C16 C14 C13 O4 -22.2(19) . . . . ?
 O828 C825 C820 C821 -175.2(19) . . . . ?
 C823 C824 C825 O828 175(2) . . . . ?
 C823 C824 C825 C820 0.0 . . . . ?
 C824 C823 C822 C821 0.0 . . . . ?
 C824 C825 C820 C821 0.0 . . . . ?
 C824 C825 C820 O826 166(2) . . . . ?
 C825 C820 C821 C822 0.0 . . . . ?
 C825 C820 O826 C827 16(4) . . . . ?
 C820 C821 C822 C823 0.0 . . . . ?
 C821 C820 O826 C827 178.1(14) . . . . ?
 C822 C823 C824 C825 0.0 . . . . ?
 C835 C834 C833 C832 0.0 . . . . ?
 C835 C830 O836 C837 5(4) . . . . ?
 C834 C835 C830 C831 0.0 . . . . ?
 C834 C835 C830 O836 169(2) . . . . ?
 C834 C833 C832 C831 0.0 . . . . ?
 C833 C832 C831 C830 0.0 . . . . ?
 C832 C831 C830 C835 0.0 . . . . ?
 C832 C831 C830 O836 -169(2) . . . . ?
 C831 C830 O836 C837 174(2) . . . . ?
 C830 C835 C834 C833 0.0 . . . . ?
 C155 C154 C11 O152 -165.9(16) . . . . ?
 C155 C154 C11 O151 17(2) . . . . ?
 C18 C4 C83 O82 -153.7(14) . . . . ?
 C18 C4 C83 O81 27.2(18) . . . . ?
 C19 C14 C13 O12 -85.3(17) . . . . ?
 C19 C14 C13 O4 91.7(17) . . . . ?
 C245 C744 C743 O741 -127(3) . . . . ?
 C245 C744 C743 O742 54(3) . . . . ?
 C67 C64 C63 O61 103.6(16) . . . . ?
 C67 C64 C63 O62 -76.3(18) . . . . ?
 C247 C744 C743 O741 -5(3) . . . . ?
 C247 C744 C743 O742 176(3) . . . . ?
 O816 C810 C815 C814 168(3) . . . . ?
 C804 C803 C802 C801 0.0 . . . . ?
 C804 C803 O806 C807 -171(3) . . . . ?
 C803 C804 C805 C800 0.0 . . . . ?
 C803 C802 C801 C800 0.0 . . . . ?
 C802 C803 O806 C807 13(4) . . . . ?
 C802 C801 C800 C805 0.0 . . . . ?
 C801 C800 C805 C804 0.0 . . . . ?
 C805 C804 C803 C802 0.0 . . . . ?
 C805 C804 C803 O806 -175(3) . . . . ?
 C812 C811 C810 O816 -168(3) . . . . ?
 C812 C811 C810 C815 0.0 . . . . ?
 C811 C812 C813 C814 0.0 . . . . ?
 C811 C810 C815 C814 0.0 . . . . ?
 C810 C815 C814 C813 0.0 . . . . ?
 C815 C814 C813 C812 0.0 . . . . ?
 C813 C812 C811 C810 0.0 . . . . ?
 C817 O816 C810 C811 -178(2) . . . . ?
 C817 O816 C810 C815 15(5) . . . . ?
 C827 O828 C825 C824 -175.6(13) . . . . ?
 C827 O828 C825 C820 -1(3) . . . . ?
 O826 C820 C821 C822 -160(3) . . . . ?
 C246 C744 C743 O741 118(3) . . . . ?
 C246 C744 C743 O742 -61(3) . . . . ?
 C1B C14 C13 O12 37(2) . . . . ?
 C1B C14 C13 O4 -146.2(19) . . . . ?
 O806 C803 C802 C801 175(3) . . . . ?
 C581 C4 C83 O82 149(3) . . . . ?
 C581 C4 C83 O81 -30(3) . . . . ?
 C583 C4 C83 O82 -84(2) . . . . ?
 C583 C4 C83 O81 97(2) . . . . ?
 C582 C4 C83 O82 24(3) . . . . ?
 C582 C4 C83 O81 -155(2) . . . . ?
 C633 C134 C133 O131 17(3) . . . . ?
 C633 C134 C133 O132 -161(3) . . . . ?
 C632 C134 C133 O131 139(3) . . . . ?
 C632 C134 C133 O132 -40(3) . . . . ?
 C631 C134 C133 O131 -100(3) . . . . ?
 C631 C134 C133 O132 81(3) . . . . ?
 C516 C14 C13 O12 102(3) . . . . ?
 C516 C14 C13 O4 -81(3) . . . . ?
 C515 C14 C13 O12 -13(3) . . . . ?
 C515 C14 C13 O4 164(2) . . . . ?
 C514 C14 C13 O12 -142(3) . . . . ?
 C514 C14 C13 O4 35(3) . . . . ?
 C746 C744 C743 O741 73(2) . . . . ?
 C746 C744 C743 O742 -106(2) . . . . ?
 C745 C744 C743 O741 -52(2) . . . . ?
 C745 C744 C743 O742 129(2) . . . . ?
 C747 C744 C743 O741 -170.8(18) . . . . ?
 C747 C744 C743 O742 10(2) . . . . ?

_shelx_res_file
;
TITL
CELL 0.71073 27.206605 30.734643 31.117225 90 90 90
ZERR 4 0.001204 0.001663 0.001229 0 0 0
LATT -1
SYMM 0.5-X,-Y,0.5+Z
SYMM 0.5+X,0.5-Y,-Z
SYMM -X,0.5+Y,0.5-Z
SFAC C H Cl Cr F N Ni O
UNIT 796 1332.68 24 56 24 8 8 304
DFIX 2.4 C246 C245
DFIX 1.45 C837 O836
DFIX 2.4 C830 C837
DFIX 1.45 O836 C830
DFIX 2.4 C831 O836
DFIX 2.4 O836 C835
DFIX 2.4 C215 C213
DFIX 2.4 C712 C217
DFIX 1.54 C214 C712
SADI C745 C747 C747 C746
SADI C225 C224 C721 C224 C723 C224 C227 C224 C722 C224 C226 C224
SADI C74 C572 C75 C74 C74 C571 C76 C74 C74 C573 C77 C74
SADI C75 C76 C76 C77 C77 C75 C571 C572 C572 C573 C573 C571
SADI C582 C4 C87 C4 C583 C4 C18 C4 C581 C4 C85 C4
SADI C581 C583 C583 C582
SADI C136 C134 C633 C134 C137 C134 C631 C134 C135 C134 C632 C134
SADI C135 C136 C136 C137 C137 C135 C631 C632 C632 C633 C633 C631
SADI C744 C246 C747 C744 C744 C245 C745 C744 C744 C247 C746 C744
SADI C45 C44 C47 C44 C541 C44 C46 C44 C542 C44
SADI Cl1 Cl2 Cl3 Cl4 Cl5 Cl6
SADI C541 C543 C543 C542
SADI C543 C44 C45 C44 C541 C44 C44 C46 C542 C44 C44 C47
SADI C47 C46 C47 C45 C45 C46 C541 C542 C542 C543 C543 C541
SADI C287 C284 C881 C284 C285 C284 C882 C284 C286 C284 C883 C284
SADI C285 C286 C286 C287 C287 C285 C881 C882 C882 C883 C883 C881
SADI Cl6 C1 Cl5 C1 Cl3 C3A Cl4 C3A Cl1 C17A Cl2 C17A
SADI C35 C34 C531 C34 C37 C34 C533 C34 C36 C34 C532 C34
SADI C35 C36 C36 C37 C37 C35 C531 C532 C532 C533 C533 C531
SADI C713 C214 C215 C214 C216 C214 C712 C214 C711 C214 C217 C214
SADI C217 C216 C217 C215 C215 C216 C711 C712 C712 C713 C713 C711
SADI C115 C116 C115 C117 C116 C117 C611 C612 C611 C613 C612 C613
SADI C612 C114 C117 C114 C611 C114 C115 C114 C613 C114 C116 C114
SIMU 0.02 0.04 2 C47 C542 C46 C541 C45 C543
SIMU 0.02 0.04 1.7 C881 C287 C883 C286 C882 C285
SIMU 0.02 0.04 1.7 C514 C19 C515 C1B C516 C16
SIMU 0.04 0.08 1.7 C126 C127 C125
SIMU 0.02 0.04 1.7 C36 C532 C35 C531 C37 C533
SIMU 0.04 0.08 1.7 C126 C125 C127
SIMU 0.02 0.04 1.7 C217 C711 C712 C216 C713 C215
SIMU 0.004 0.008 1.7 C145 C146 C147
SIMU 0.002 0.004 2 O52 O51
SIMU 0.001 0.001 2 O21 O22
SIMU 0.004 0.008 1.7 C612 C117 C115 C613 C116 C611
RIGU C804 C803 C802 C801 C800 C805 C807 O806
RIGU O816 C812 C811 C810 C815 C814 C813 C817
RIGU C746 C747 C745
RIGU C234 C733 C732 C731 C233
RIGU C236 C234 C237 C235 C233
RIGU C246 C245 C247 C744 C743
RIGU O836 C837 C830 C835 C834 C833 C832
RIGU C572 C573 C571 C74 C73
RIGU C77 C76 C75 C74
RIGU C581 C582 C4 C583 C83
RIGU C18 C85 C87 C4 C83
RIGU C631 C632 C633 C134 C133
RIGU C136 C135 C134 C137
RIGU O52 C53 O51 C54 C55 C56 C57
RIGU C285 C286 C284 C287 C283
RIGU C46 C44 C47 C45
RIGU Cl6 C1 Cl5
RIGU C217 C216 C214 C215
RIGU O828 C823 C824 C825 C820 C821 C822 C827 O826
RIGU C35 C533 C532 C34
RIGU C531 C37 C34 C36
RIGU C723 C225 C721 C226 C722 C227 C224 C223
RIGU C204 C206 C205 C1A C203
RIGU C711 C217 C214 C215 C713 C216 C712 C213
RIGU C123 C124 C126 C127 C125
RIGU C245 C745 C247 C746 C246 C747 C744 C743
RIGU C146 C144 C145 C147 C143
RIGU C156 C155 C154 C157 C11
RIGU O52 C53 O51 C54 C55 C56 C57 Cr2 Cr3
RIGU C14 C516 C16 C514 C19 C515 C13 O12 O4
RIGU O21 C23 O22 C24 C26 C25 C27
RIGU O22 C23 O21 C24 C25 C27 C26 Cr3 Cr4
RIGU C611 C613 C114 C612 C113
RIGU C611 C612 C114 C113
RIGU 0.002 0.002 C114 C117 C116 C115
RIGU 0.002 0.002 C294 C296 C295 C297 C293
RIGU 0.002 0.002 C186 C184 C187 C185 C183
RIGU 0.002 0.002 C165 C164 C166 C167 C163
EADP Cl6 Cl5
EADP C543 C541 C542
EADP C881 C287
EADP C1 C17A C3A
EADP C37 C533 C36 C532 C35 C531
EADP O21 O22

L.S. 25
PLAN  20
TEMP -123.12(10)
MORE -1
BOND $H
CONF
bump
fmap 2
acta
REM <olex2.extras>
REM <HklSrc "%.\\AREPW661.hkl">
REM </olex2.extras>

WGHT    0.101800   33.191196
FVAR       0.60983   0.57902   0.66659   0.68653   0.66995   0.35648   0.16357
FVAR       0.56201   0.67310   0.34771   0.28579   0.76735   0.26185   0.36511
NI11  7    0.597080    1.041738    0.634500    11.00000    0.02941    0.03374 =
         0.03018   -0.00607    0.00062    0.00536
NI5   7    0.363437    0.989289    0.554056    11.00000    0.03371    0.03244 =
         0.02590   -0.00119   -0.00297    0.00217
CR12  4    0.566721    1.112128    0.721366    11.00000    0.03335    0.02745 =
         0.02847   -0.00445    0.00164    0.00048
CR4   4    0.380590    0.886471    0.519731    11.00000    0.03845    0.02896 =
         0.02550    0.00180   -0.00082    0.00144
CR13  4    0.505992    1.100170    0.815257    11.00000    0.03521    0.02859 =
         0.02549   -0.00410   -0.00174    0.00224
CR2   4    0.408359    0.878350    0.317960    11.00000    0.04336    0.03137 =
         0.02423    0.00037    0.00144   -0.01068
CR7   4    0.389168    1.115820    0.394328    11.00000    0.03813    0.02551 =
         0.04531    0.00376   -0.00344    0.00086
CR1   4    0.434873    0.973445    0.267633    11.00000    0.03896    0.03536 =
         0.02866    0.00594    0.00127   -0.00983
CR18  4    0.654219    0.946682    0.649348    11.00000    0.02693    0.03287 =
         0.04280    0.00337    0.00320    0.00482
CR6   4    0.333989    1.074527    0.481891    11.00000    0.03440    0.03177 =
         0.03717    0.00095   -0.00111    0.00751
CR17  4    0.693856    0.898745    0.741741    11.00000    0.03398    0.03438 =
         0.05117   -0.00003   -0.01278    0.00815
CR8   4    0.428279    1.079177    0.299184    11.00000    0.04312    0.03203 =
         0.04381    0.01171    0.00462   -0.00343
CR14  4    0.514139    1.037498    0.902493    11.00000    0.06859    0.03461 =
         0.02562   -0.00081   -0.00084    0.00494
CR3   4    0.394394    0.842684    0.420064    11.00000    0.09907    0.02180 =
         0.02808    0.00102    0.01582    0.00869
CR15  4    0.579573    0.945178    0.913097    11.00000    0.07632    0.03150 =
         0.03379    0.00304   -0.01379   -0.00060
CR16  4    0.655990    0.889156    0.846048    11.00000    0.05367    0.03809 =
         0.05088    0.00852   -0.01228    0.00992
F17   5    0.368975    0.885632    0.458715    11.00000    0.03906    0.02190 =
         0.02750    0.00338    0.00371    0.00294
F11   5    0.565172    1.060249    0.689698    11.00000    0.03122    0.03033 =
         0.02987   -0.00619    0.00219    0.00327
F1    5    0.668931    0.946907    0.710728    11.00000    0.02875    0.03368 =
         0.05381   -0.00054   -0.00553    0.00320
F2    5    0.599629    0.982225    0.661223    11.00000    0.02117    0.04832 =
         0.03599    0.00140    0.00353    0.00845
F21   5    0.397186    0.946088    0.515521    11.00000    0.04090    0.02911 =
         0.02809   -0.00100   -0.00032    0.00449
F22   5    0.373196    1.030452    0.504828    11.00000    0.02869    0.03378 =
         0.03206    0.00408   -0.00582    0.00302
O23   8    0.417579    0.886633    0.379838    11.00000    0.03619    0.02461 =
         0.02707    0.00289    0.00004   -0.00010
O24   8    0.407250    0.941725    0.316611    11.00000    0.03478    0.02993 =
         0.02624    0.00283   -0.00135   -0.00648
O11   8    0.545760    1.063397    0.851957    11.00000    0.03454    0.02790 =
         0.03135   -0.00292   -0.00799   -0.00199
O26   8    0.383942    1.073259    0.348872    11.00000    0.03524    0.02898 =
         0.03774    0.00709   -0.00483   -0.00154
O162  8    0.467082    1.134728    0.774156    11.00000    0.04163    0.03311 =
         0.02652   -0.00855    0.00085    0.00495
O161  8    0.497686    1.125314    0.707923    11.00000    0.03121    0.02716 =
         0.03934   -0.00447   -0.00034    0.00508
O192  8    0.465677    1.125253    0.861797    11.00000    0.04611    0.03639 =
         0.02802   -0.00707    0.01281   -0.00052
O2    8    0.391733    0.886627    0.581674    11.00000    0.05235    0.03923 =
         0.03026    0.00150   -0.00368    0.00507
O141  8    0.329762    1.038435    0.585649    11.00000    0.03694    0.04133 =
         0.03637   -0.00641    0.00506    0.00733
O142  8    0.293691    1.077937    0.533874    11.00000    0.04614    0.04577 =
         0.03739    0.00303    0.00855    0.01620
O82   8    0.367651    0.993738    0.252740    11.00000    0.03629    0.05238 =
         0.03606    0.01191   -0.00324   -0.01413
O282  8    0.640469    0.949941    0.587662    11.00000    0.04083    0.03812 =
         0.04146   -0.00089    0.00886    0.00774
O262  8    0.652128    0.859397    0.708875    11.00000    0.04796    0.02825 =
         0.04970    0.00055   -0.01009    0.00859
O1    8    0.548173    1.076537    0.771057    11.00000    0.02904    0.02494 =
         0.02921   -0.00141   -0.00633    0.00577
O51   8    0.414636    0.814276    0.319011    11.00000    0.07566    0.02983 =
         0.03369   -0.00472    0.01410   -0.00787
O112  8    0.485293    1.097368    0.335174    11.00000    0.03900    0.04182 =
         0.07359   -0.00556    0.01337   -0.00784
O271  8    0.708267    0.906069    0.635720    11.00000    0.04192    0.04413 =
         0.04274   -0.00214    0.00217    0.00842
O40   8    0.372674    1.066489    0.429964    11.00000    0.03474    0.02542 =
         0.03599    0.00094   -0.00059    0.00297
O12   8    0.295946    0.968143    0.531041    11.00000    0.03105    0.04163 =
         0.03430   -0.00286   -0.00886    0.00122
O152  8    0.593594    1.103373    0.613006    11.00000    0.03332    0.03885 =
         0.03835    0.00440    0.00517   -0.00138
O43   8    0.444221    1.018412    0.311354    11.00000    0.03793    0.03477 =
         0.03017    0.00472    0.00196   -0.00984
O72   8    0.480342    0.880426    0.305632    11.00000    0.05327    0.03735 =
         0.04668   -0.00174    0.01893   -0.00013
O41   8    0.336284    0.873844    0.328529    11.00000    0.04150    0.05410 =
         0.05316    0.01594   -0.00887   -0.00691
N953  6    0.525511    1.027019    0.611385    11.00000    0.03017    0.02754 =
         0.04036   -0.00101   -0.00576    0.00140
O182  8    0.455870    1.053811    0.806398    11.00000    0.03977    0.03931 =
         0.02624   -0.00298   -0.00177    0.00125
CL4   3    0.523566    1.071291    0.513397    11.00000    0.31180    0.27220 =
         0.29057    0.03897   -0.02609    0.00282
O261  8    0.611486    0.895547    0.656646    11.00000    0.04191    0.03454 =
         0.04206    0.00629    0.00086   -0.00466
O32   8    0.450989    0.873656    0.512376    11.00000    0.03675    0.05079 =
         0.04912    0.00569   -0.00363    0.00459
O3    8    0.289533    1.026266    0.455635    11.00000    0.04469    0.07612 =
         0.05818    0.00098   -0.00028   -0.00153
O291  8    0.702817    0.992530    0.641155    11.00000    0.02959    0.04109 =
         0.05526   -0.00038    0.00855   -0.00314
O81   8    0.371597    1.066193    0.262865    11.00000    0.05748    0.04831 =
         0.03862    0.01642   -0.00848    0.00020
O71   8    0.500092    0.946465    0.279728    11.00000    0.03812    0.03828 =
         0.04965    0.00005   -0.00020   -0.00259
O281  8    0.625494    1.020629    0.578831    11.00000    0.04066    0.04545 =
         0.03280   -0.00364    0.00742    0.00969
CL2   3    0.947448    0.879023    0.556782    11.00000    0.23382    0.28195 =
         0.17431    0.10969   -0.00481   -0.01634
O61   8    0.426118    0.929208    0.221835    11.00000    0.05662    0.04910 =
         0.02392    0.00290   -0.00035   -0.01711
O272  8    0.745903    0.892314    0.697542    11.00000    0.03937    0.06905 =
         0.05990   -0.00358   -0.00488    0.01839
N950  6    0.434121    1.007054    0.577107    11.00000    0.03887    0.02215 =
         0.02675   -0.00236   -0.00482    0.00551
O4    8    0.310724    0.896121    0.529638    11.00000    0.03392    0.04138 =
         0.03507   -0.00132    0.00653   -0.00548
O5    8    0.538685    0.983277    0.878264    11.00000    0.05102    0.02921 =
         0.02817   -0.00334   -0.00077    0.00037
O741  8    0.724418    0.848046    0.768250    11.00000    0.06976    0.05010 =
         0.06722    0.00939   -0.01178    0.02606
O151  8    0.591104    1.145941    0.671944    11.00000    0.05347    0.03002 =
         0.02948   -0.00347    0.00142   -0.00185
O191  8    0.487741    1.092930    0.923768    11.00000    0.09298    0.04553 =
         0.02642   -0.00353    0.00003    0.01346
O6    8    0.642217    0.905804    0.785972    11.00000    0.04186    0.02658 =
         0.04653   -0.00097   -0.01528    0.00781
O171  8    0.550796    1.150645    0.823224    11.00000    0.04804    0.02499 =
         0.03715   -0.00861   -0.00323    0.00085
O742  8    0.688946    0.834251    0.831001    11.00000    0.10322    0.04592 =
         0.07208    0.01856    0.00406    0.03271
O222  8    0.542916    0.892301    0.895655    11.00000    0.06849    0.03395 =
         0.05774    0.00742    0.00413   -0.00728
O101  8    0.403321    1.165643    0.357256    11.00000    0.05569    0.03824 =
         0.04747    0.01125    0.00380   -0.00469
O111  8    0.460904    1.104830    0.402425    11.00000    0.04086    0.04596 =
         0.06492   -0.00660   -0.00546   -0.00173
O91   8    0.467603    1.010706    0.224921    11.00000    0.05386    0.04093 =
         0.03799    0.01125    0.00800   -0.01090
O22   8    0.366037    0.824097    0.524195    11.00000    0.12281    0.02962 =
         0.03994    0.00500    0.01599   -0.00813
O121  8    0.378343    1.119666    0.504181    11.00000    0.06974    0.02566 =
         0.04012   -0.00149   -0.00468   -0.00427
O221  8    0.595143    0.853888    0.853521    11.00000    0.06510    0.03093 =
         0.05642    0.00717   -0.00685   -0.00483
O7    8    0.617614    0.941045    0.859808    11.00000    0.04585    0.03329 =
         0.03584    0.00292   -0.01909   -0.00117
O131  8    0.319000    1.132215    0.388440    11.00000    0.04114    0.04683 =
         0.04770    0.01587   -0.00125    0.00913
O172  8    0.572400    1.165732    0.755341    11.00000    0.05411    0.02653 =
         0.03826   -0.00604   -0.00155   -0.00149
O251  8    0.735992    0.938085    0.773895    11.00000    0.03639    0.06106 =
         0.05530    0.00321   -0.01112    0.00182
CL1   3    0.930588    0.969123    0.544666    11.00000    0.45730    0.28394 =
         0.13637   -0.00440    0.03203    0.15592
O292  8    0.668124    1.055856    0.658244    11.00000    0.03264    0.04538 =
         0.05062   -0.00493   -0.00094   -0.00138
C911  1    0.635048    1.075646    0.782582    11.00000    0.03155    0.04035 =
         0.04111   -0.00247   -0.00847    0.00181
AFIX  23
H91A  2    0.634681    1.098549    0.804952    11.00000   -1.20000
H91B  2    0.663852    1.056655    0.787694    11.00000   -1.20000
AFIX   0
C954  1    0.514400    0.987287    0.597251    11.00000    0.02495    0.02677 =
         0.03914   -0.00803    0.00579    0.00216
AFIX  43
H954  2    0.538802    0.965218    0.598576    11.00000   -1.20000
AFIX   0
O132  8    0.290711    1.118930    0.455973    11.00000    0.04920    0.03857 =
         0.05430    0.01229    0.00154    0.01014
O252  8    0.717965    0.923163    0.842945    11.00000    0.04422    0.08377 =
         0.05115   -0.00219   -0.02698    0.00892
O8    8    0.357540    0.948655    0.605072    11.00000    0.05013    0.03281 =
         0.02619    0.00285   -0.00011    0.00292
O92   8    0.473096    1.079492    0.250644    11.00000    0.05533    0.04406 =
         0.06137    0.01867    0.01115   -0.00786
O181  8    0.450525    1.026587    0.872627    11.00000    0.05145    0.04798 =
         0.03539    0.00470    0.00594    0.00585
O202  8    0.483907    1.007433    0.952058    11.00000    0.10214    0.05625 =
         0.04151    0.00630    0.01961    0.00758
C174  1    0.585420    1.220170    0.808693    11.00000    0.07367    0.03386 =
         0.05995   -0.01196    0.00922   -0.01955
C106  1    0.399946    1.222915    0.255943    11.00000    0.07400    0.04827 =
         0.13042    0.04498    0.03381    0.00591
AFIX  33
H10A  2    0.364787    1.216211    0.254192    11.00000   -1.50000
H10B  2    0.405552    1.252943    0.246552    11.00000   -1.50000
H10C  2    0.418311    1.202977    0.237335    11.00000   -1.50000
AFIX   0
C14   1    0.230303    0.918687    0.546370    11.00000    0.03058    0.05862 =
         0.06109    0.00377   -0.00082   -0.00543
O122  8    0.394931    1.156800    0.444314    11.00000    0.05253    0.02754 =
         0.06417    0.00201   -0.00207   -0.00232

CL3   3    0.488144    1.000940    0.463990    11.00000    0.47193    0.23970 =
         0.14241    0.02803   -0.07963   -0.13331
C907  1    0.584923    0.948471    0.823313    11.00000    0.03880    0.02216 =
         0.04525   -0.00247   -0.02264    0.00503
AFIX  13
H907  2    0.562131    0.922988    0.821850    11.00000   -1.20000
AFIX   0
O42   8    0.331244    0.839726    0.391748    11.00000    0.09192    0.07875 =
         0.02934   -0.01164    0.02351   -0.05383
O231  8    0.675568    0.876220    0.905122    11.00000    0.08134    0.09422 =
         0.05134    0.02400   -0.01515    0.03197
O232  8    0.621029    0.907490    0.949690    11.00000    0.10551    0.05402 =
         0.04701    0.00734   -0.01317    0.00906
C113  1    0.492004    1.101850    0.375255    11.00000    0.03953    0.06310 =
         0.05653   -0.02128   -0.00695   -0.00591
O102  8    0.413219    1.141202    0.290009    11.00000    0.07057    0.04364 =
         0.05241    0.01281    0.00912   -0.00293
O31   8    0.457334    0.843209    0.449035    11.00000    0.10756    0.12355 =
         0.04000   -0.00461    0.00250    0.09208
C109  1    0.234445    1.032666    0.458971    11.00000    0.02996    0.07723 =
         0.05646    0.01194   -0.00730    0.00094
AFIX  33
H10D  2    0.225289    1.036643    0.489177    11.00000   -1.50000
H10E  2    0.224825    1.058463    0.442483    11.00000   -1.50000
H10F  2    0.217590    1.007031    0.447413    11.00000   -1.50000
AFIX   0
C123  1    0.394571    1.151206    0.484493    11.00000    0.05720    0.04197 =
         0.03766    0.00061   -0.00274    0.00165
C26   1    0.330627    0.720745    0.481252    11.00000    0.12099    0.05361 =
         0.05616    0.00075    0.00804   -0.02145
AFIX  33
H26A  2    0.323248    0.692111    0.493515    11.00000   -1.50000
H26B  2    0.300418    0.733632    0.469752    11.00000   -1.50000
H26C  2    0.354740    0.717535    0.458071    11.00000   -1.50000
AFIX   0
O62   8    0.393085    0.872329    0.256611    11.00000    0.09366    0.05638 =
         0.02778    0.00087   -0.00608   -0.04116
C901  1    0.361279    1.027129    0.408221    11.00000    0.03591    0.03584 =
         0.02629    0.00588   -0.00894   -0.00407
AFIX  13
H901  2    0.377859    1.002618    0.423598    11.00000   -1.20000
AFIX   0
C24   1    0.351085    0.749527    0.515288    11.00000    0.07798    0.03364 =
         0.04404    0.00694    0.00822   -0.00206
C73   1    0.510176    0.909376    0.292315    11.00000    0.04036    0.03914 =
         0.03649   -0.00682    0.00417   -0.00937
C910  1    0.588095    1.049034    0.784934    11.00000    0.03311    0.03165 =
         0.03479   -0.00149   -0.00329    0.00163
AFIX  13
H910  2    0.590775    1.023402    0.765278    11.00000   -1.20000
AFIX   0
C955  1    0.468875    0.977032    0.580799    11.00000    0.04690    0.02167 =
         0.04706   -0.01076   -0.00159    0.00311
AFIX  43
H955  2    0.462263    0.948030    0.571963    11.00000   -1.20000
AFIX   0
C904  1    0.431754    0.957583    0.355176    11.00000    0.02161    0.03524 =
         0.02853    0.00498    0.00326   -0.00130
AFIX  13
H904  2    0.467160    0.949171    0.352845    11.00000   -1.20000
AFIX   0
C900  1    0.305736    1.020059    0.410646    11.00000    0.03391    0.04105 =
         0.03384    0.00441   -0.00620   -0.00654
AFIX  23
H90A  2    0.288700    1.041059    0.391669    11.00000   -1.20000
H90B  2    0.297479    0.990273    0.400921    11.00000   -1.20000
AFIX   0
C124  1    0.416108    1.189088    0.511054    11.00000    0.10833    0.04118 =
         0.06360   -0.01545   -0.00759   -0.01010
C951  1    0.445925    1.046351    0.591069    11.00000    0.03444    0.03120 =
         0.12307   -0.00564   -0.02934    0.00467
AFIX  43
H951  2    0.421913    1.068717    0.589257    11.00000   -1.20000
AFIX   0
C908  1    0.553452    0.988408    0.833916    11.00000    0.03790    0.03252 =
         0.02620   -0.00253   -0.01162   -0.00136
AFIX  13
H908  2    0.523517    0.988286    0.815269    11.00000   -1.20000
AFIX   0
C906  1    0.616910    0.946576    0.783806    11.00000    0.03760    0.02630 =
         0.04012   -0.00417   -0.00597   -0.00280
AFIX  23
H90C  2    0.596600    0.948188    0.757456    11.00000   -1.20000
H90D  2    0.640610    0.971018    0.783628    11.00000   -1.20000
AFIX   0
C134  1    0.243247    1.166643    0.409332    11.00000    0.05991    0.09416 =
         0.09742    0.04269    0.00187    0.04251
C177  1    0.594362    1.249586    0.772071    11.00000    0.16100    0.03958 =
         0.07585   -0.01603    0.01769   -0.02445
AFIX  33
H17A  2    0.618571    1.236439    0.752701    11.00000   -1.50000
H17B  2    0.563528    1.254394    0.756498    11.00000   -1.50000
H17C  2    0.606927    1.277471    0.782681    11.00000   -1.50000
AFIX   0
C154  1    0.608871    1.179526    0.605443    11.00000    0.06939    0.04052 =
         0.04417    0.01298    0.00861   -0.00728
C53   1    0.422185    0.787598    0.346630    11.00000    0.05349    0.02832 =
         0.03915   -0.00368    0.01504   -0.00037
C23   1    0.363291    0.794119    0.498731    11.00000    0.05814    0.03359 =
         0.04131    0.00727    0.00481    0.00140
C27   1    0.315015    0.752420    0.553109    11.00000    0.10089    0.05681 =
         0.05282   -0.00163    0.01342   -0.01968
AFIX  33
H27A  2    0.328729    0.771416    0.575381    11.00000   -1.50000
H27B  2    0.283672    0.764393    0.543056    11.00000   -1.50000
H27C  2    0.309614    0.723300    0.565037    11.00000   -1.50000
AFIX   0
O52   8    0.422169    0.795906    0.385790    11.00000    0.21031    0.03234 =
         0.03870   -0.00129    0.02727    0.04055
C95   1    0.531522    1.102877    0.180974    11.00000    0.05679    0.06250 =
         0.08745    0.03202    0.01665   -0.01044
AFIX  33
H95A  2    0.530846    1.123360    0.205103    11.00000   -1.50000
H95B  2    0.561212    1.107812    0.163820    11.00000   -1.50000
H95C  2    0.502401    1.107325    0.162965    11.00000   -1.50000
AFIX   0
C25   1    0.398910    0.729630    0.532034    11.00000    0.09368    0.04488 =
         0.10531    0.02284   -0.00671    0.00667
AFIX  33
H25A  2    0.412685    0.748369    0.554489    11.00000   -1.50000
H25B  2    0.392206    0.700731    0.543981    11.00000   -1.50000
H25C  2    0.422489    0.727040    0.508362    11.00000   -1.50000
AFIX   0
C144  1    0.267040    1.090321    0.604768    11.00000    0.04831    0.07113 =
         0.06560   -0.03050    0.02131    0.00352
PART 1
C137  1    0.263955    1.212484    0.402274    41.00000    0.09436    0.09610 =
         0.10278    0.03950    0.00390    0.04442
AFIX  33
H13A  2    0.286602    1.212169    0.377786    41.00000   -1.50000
H13B  2    0.236916    1.232695    0.396406    41.00000   -1.50000
H13C  2    0.281584    1.221888    0.428120    41.00000   -1.50000
AFIX   0
PART 0
C97   1    0.575064    1.050832    0.228269    11.00000    0.04158    0.11512 =
         0.07577    0.03400   -0.00132   -0.00108
AFIX  33
H97A  2    0.575018    1.020934    0.239215    11.00000   -1.50000
H97B  2    0.605798    1.056311    0.212761    11.00000   -1.50000
H97C  2    0.572259    1.071213    0.252364    11.00000   -1.50000
AFIX   0
C96   1    0.532738    1.026165    0.159631    11.00000    0.14016    0.09276 =
         0.09433    0.00122    0.07870   -0.01044
AFIX  33
H96A  2    0.532860    0.996046    0.169967    11.00000   -1.50000
H96B  2    0.503611    1.031030    0.141736    11.00000   -1.50000
H96C  2    0.562422    1.031517    0.142591    11.00000   -1.50000
AFIX   0
PART 1
C36   1    0.551185    0.871636    0.451845   141.00000    0.05429    0.11003 =
         0.10387    0.03580    0.00681    0.03294
AFIX  33
H36A  2    0.534497    0.860256    0.426299   141.00000   -1.50000
H36B  2    0.545705    0.903085    0.453857   141.00000   -1.50000
H36C  2    0.586515    0.865826    0.449669   141.00000   -1.50000
AFIX   0
PART 0
C66   1    0.360657    0.839377    0.179252    11.00000    0.09282    0.07490 =
         0.04184   -0.00110   -0.02437   -0.04398
AFIX  33
H66A  2    0.360478    0.822001    0.152845    11.00000   -1.50000
H66B  2    0.356688    0.820150    0.204135    11.00000   -1.50000
H66C  2    0.333529    0.860338    0.178457    11.00000   -1.50000
AFIX   0
C905  1    0.409676    0.930876    0.391607    11.00000    0.04009    0.02273 =
         0.03034    0.00583   -0.00402    0.00233
AFIX  23
H90E  2    0.426196    0.937595    0.419166    11.00000   -1.20000
H90F  2    0.374117    0.936999    0.394613    11.00000   -1.20000
AFIX   0
C903  1    0.429591    1.006535    0.354235    11.00000    0.03678    0.03200 =
         0.02323   -0.00146   -0.00589   -0.00776
AFIX  13
H903  2    0.454033    1.018440    0.375160    11.00000   -1.20000
AFIX   0
C902  1    0.379812    1.028015    0.362134    11.00000    0.03129    0.03777 =
         0.03347    0.00620    0.00533   -0.00279
AFIX  13
H902  2    0.354848    1.013451    0.343442    11.00000   -1.20000
AFIX   0
C33   1    0.475205    0.856536    0.484327    11.00000    0.04884    0.06024 =
         0.05569    0.03953    0.01591    0.02023
C13   1    0.282374    0.928802    0.534237    11.00000    0.03613    0.04727 =
         0.03237   -0.00090   -0.00547   -0.00349
C94   1    0.531684    1.057113    0.197879    11.00000    0.05582    0.05685 =
         0.06044    0.02118    0.00470   -0.00778
C65   1    0.416287    0.892707    0.143545    11.00000    0.09585    0.06167 =
         0.02687   -0.00844    0.00954   -0.01450
AFIX  33
H65A  2    0.447634    0.908188    0.146172    11.00000   -1.50000
H65B  2    0.416617    0.874827    0.117471    11.00000   -1.50000
H65C  2    0.389368    0.913824    0.141839    11.00000   -1.50000
AFIX   0
C4    1    0.295293    1.036416    0.244225    11.00000    0.05725    0.10917 =
         0.05556    0.02047   -0.01365   -0.00110
O201  8    0.533417    0.950708    0.961462    11.00000    0.11086    0.05459 =
         0.04203    0.01728   -0.00773    0.00518
C145  1    0.282112    1.080898    0.649855    11.00000    0.10956    0.12554 =
         0.06632   -0.03358    0.02337    0.01353
AFIX  33
H14A  2    0.280685    1.049459    0.654960    11.00000   -1.50000
H14B  2    0.315758    1.091257    0.654519    11.00000   -1.50000
H14C  2    0.259804    1.095781    0.669739    11.00000   -1.50000
AFIX   0
C176  1    0.632882    1.212364    0.835016    11.00000    0.08100    0.06524 =
         0.09652   -0.01758   -0.00167   -0.03000
AFIX  33
H17D  2    0.625726    1.192746    0.859042    11.00000   -1.50000
H17E  2    0.657953    1.199225    0.816497    11.00000   -1.50000
H17F  2    0.645016    1.240180    0.846175    11.00000   -1.50000
AFIX   0
PART 1
C87   1    0.275381    1.004441    0.213403    31.00000    0.04323    0.10799 =
         0.08624   -0.00037   -0.02298    0.01053
AFIX  33
H87A  2    0.240204    1.009812    0.209182    31.00000   -1.50000
H87B  2    0.292556    1.007305    0.185865    31.00000   -1.50000
H87C  2    0.280162    0.974980    0.224700    31.00000   -1.50000
AFIX   0
PART 0
C175  1    0.547903    1.238345    0.840602    11.00000    0.08646    0.04349 =
         0.11152   -0.01799    0.02733    0.00122
AFIX  33
H17G  2    0.543348    1.217615    0.864199    11.00000   -1.50000
H17H  2    0.559863    1.266070    0.852118    11.00000   -1.50000
H17I  2    0.516464    1.242993    0.825934    11.00000   -1.50000
AFIX   0
PART 1
C135  1    0.207603    1.165448    0.447312    41.00000    0.07452    0.11870 =
         0.11784    0.04883    0.02078    0.05680
AFIX  33
H13D  2    0.224022    1.176759    0.473021    41.00000   -1.50000
H13E  2    0.178810    1.183433    0.440790    41.00000   -1.50000
H13F  2    0.197136    1.135388    0.452463    41.00000   -1.50000
AFIX   0
PART 0
C103  1    0.409464    1.170088    0.318209    11.00000    0.03359    0.03513 =
         0.07446    0.00929    0.00363    0.00003
C64   1    0.408858    0.863481    0.182823    11.00000    0.07398    0.05130 =
         0.03221   -0.00043   -0.00641    0.01152
PART 1
C75   1    0.593874    0.910915    0.255859   121.00000    0.07451    0.11040 =
         0.12378    0.02069    0.02908    0.00329
AFIX  33
H75A  2    0.587859    0.941758    0.249844   121.00000   -1.50000
H75B  2    0.628961    0.906399    0.261411   121.00000   -1.50000
H75C  2    0.583812    0.893427    0.231038   121.00000   -1.50000
AFIX   0
PART 0
C54   1    0.437742    0.741102    0.334330    11.00000    0.06739    0.03099 =
         0.05618   -0.01487    0.01881   -0.00091
C5    1    0.353233    0.922256    0.687104    11.00000    0.17560    0.16193 =
         0.03156    0.03417    0.02710    0.09472
AFIX  33
H5A   2    0.320369    0.929793    0.676579    11.00000   -1.50000
H5B   2    0.350411    0.907313    0.714816    11.00000   -1.50000
H5C   2    0.372679    0.948851    0.690678    11.00000   -1.50000
AFIX   0
C6    1    0.375077    0.911747    0.610499    11.00000    0.04041    0.06683 =
         0.02671    0.00407   -0.00472   -0.00081
C83   1    0.348794    1.032166    0.253827    11.00000    0.04811    0.08234 =
         0.01958    0.01534   -0.00536   -0.00223
C147  1    0.269620    1.137529    0.598329    11.00000    0.11619    0.08711 =
         0.12056   -0.03032    0.03341    0.01925
AFIX  33
H14D  2    0.303364    1.147513    0.603241    11.00000   -1.50000
H14E  2    0.259758    1.144572    0.568848    11.00000   -1.50000
H14F  2    0.247460    1.152053    0.618595    11.00000   -1.50000
AFIX   0
C57   1    0.435639    0.711471    0.372597    11.00000    0.09782    0.03641 =
         0.06963   -0.01062    0.01254    0.00036
AFIX  33
H57A  2    0.401685    0.709538    0.382936    11.00000   -1.50000
H57B  2    0.447213    0.682444    0.364381    11.00000   -1.50000
H57C  2    0.456646    0.723074    0.395470    11.00000   -1.50000
AFIX   0
C55   1    0.402424    0.725761    0.299200    11.00000    0.12401    0.04136 =
         0.08886   -0.01121   -0.00979   -0.00916
AFIX  33
H55A  2    0.404397    0.745546    0.274562    11.00000   -1.50000
H55B  2    0.411477    0.696306    0.290098    11.00000   -1.50000
H55C  2    0.368774    0.725604    0.310436    11.00000   -1.50000
AFIX   0
C43   1    0.313082    0.855321    0.358137    11.00000    0.03829    0.02781 =
         0.07277   -0.01314    0.02813   -0.01528
C7    1    0.427184    0.878100    0.665129    11.00000    0.11762    0.21441 =
         0.04199    0.01497    0.00233    0.09015
AFIX  33
H7A   2    0.438138    0.859410    0.641478    11.00000   -1.50000
H7B   2    0.449511    0.902971    0.667840    11.00000   -1.50000
H7C   2    0.427242    0.861433    0.691977    11.00000   -1.50000
AFIX   0
PART 1
C47   1    0.238409    0.817248    0.386344    61.00000    0.06887    0.10824 =
         0.19575   -0.02448    0.02361   -0.01663
AFIX  33
H47A  2    0.202757    0.815051    0.382408    61.00000   -1.50000
H47B  2    0.253489    0.788716    0.381460    61.00000   -1.50000
H47C  2    0.245541    0.826930    0.415696    61.00000   -1.50000
AFIX   0
PART 0
C909  1    0.578462    1.033250    0.830839    11.00000    0.05019    0.02473 =
         0.03335   -0.00717   -0.00568    0.00014
AFIX  13
H909  2    0.610309    1.032306    0.846856    11.00000   -1.20000
AFIX   0
C104  1    0.417401    1.217631    0.302357    11.00000    0.08497    0.03583 =
         0.08527    0.02602    0.02984    0.01253
O21   8    0.372377    0.796584    0.459188    11.00000    0.12281    0.02962 =
         0.03994    0.00500    0.01599   -0.00813
C8    1    0.377337    0.893778    0.656295    11.00000    0.08074    0.10740 =
         0.04636    0.02806    0.01867    0.05861
C952  1    0.489794    1.056189    0.607556    11.00000    0.04709    0.02678 =
         0.12745   -0.02021   -0.02723    0.01360
AFIX  43
H952  2    0.495697    1.085146    0.616905    11.00000   -1.20000
AFIX   0
C56   1    0.489483    0.745461    0.316772    11.00000    0.08758    0.05455 =
         0.14334   -0.02677    0.05471    0.00521
AFIX  33
H56A  2    0.489268    0.765012    0.291894    11.00000   -1.50000
H56B  2    0.511031    0.757409    0.339079    11.00000   -1.50000
H56C  2    0.501598    0.716779    0.307991    11.00000   -1.50000
AFIX   0
C156  1    0.651272    1.170025    0.576604    11.00000    0.13613    0.09149 =
         0.13004    0.04396    0.06713    0.00736
AFIX  33
H15A  2    0.643156    1.145334    0.557983    11.00000   -1.50000
H15B  2    0.658339    1.195631    0.558882    11.00000   -1.50000
H15C  2    0.680201    1.162864    0.593984    11.00000   -1.50000
AFIX   0
PART 1
C35   1    0.538004    0.798830    0.486045   141.00000    0.05429    0.11003 =
         0.10387    0.03580    0.00681    0.03294
AFIX  33
H35A  2    0.521059    0.789764    0.459736   141.00000   -1.50000
H35B  2    0.573243    0.792850    0.483272   141.00000   -1.50000
H35C  2    0.524750    0.782641    0.510579   141.00000   -1.50000
AFIX   0
PART 0
C63   1    0.409363    0.890364    0.223520    11.00000    0.04848    0.05140 =
         0.03247   -0.00129   -0.01082   -0.00198
C143  1    0.299564    1.066864    0.572778    11.00000    0.03506    0.05353 =
         0.04197   -0.01402    0.00763   -0.00127
C93   1    0.486306    1.048198    0.226000    11.00000    0.04463    0.05232 =
         0.04781    0.02749    0.00858   -0.00748
PART 1
C46   1    0.228156    0.891240    0.356467    61.00000    0.05444    0.10125 =
         0.18774   -0.03706    0.00763   -0.00479
AFIX  33
H46A  2    0.193461    0.883343    0.353176    61.00000   -1.50000
H46B  2    0.233067    0.905314    0.384399    61.00000   -1.50000
H46C  2    0.237634    0.911348    0.333473    61.00000   -1.50000
AFIX   0
C85   1    0.269786    1.040941    0.287935    31.00000    0.03833    0.13000 =
         0.06932    0.00524   -0.00742   -0.00204
AFIX  33
H85A  2    0.286675    1.063132    0.305062    31.00000   -1.50000
H85B  2    0.235468    1.049573    0.283588    31.00000   -1.50000
H85C  2    0.270910    1.013008    0.303091    31.00000   -1.50000
AFIX   0
C37   1    0.554667    0.865285    0.532903   141.00000    0.05429    0.11003 =
         0.10387    0.03580    0.00681    0.03294
AFIX  33
H37A  2    0.589397    0.856837    0.532532   141.00000   -1.50000
H37B  2    0.552096    0.897076    0.533825   141.00000   -1.50000
H37C  2    0.538711    0.852858    0.558331   141.00000   -1.50000
AFIX   0
PART 0
C173  1    0.568135    1.174774    0.794245    11.00000    0.03845    0.03138 =
         0.03824   -0.00608    0.00095    0.00122
C107  1    0.469903    1.227545    0.305486    11.00000    0.13613    0.07125 =
         0.10153    0.01840    0.00873   -0.05840
AFIX  33
H10G  2    0.480719    1.224066    0.335330    11.00000   -1.50000
H10H  2    0.488450    1.207620    0.287003    11.00000   -1.50000
H10I  2    0.475691    1.257586    0.296221    11.00000   -1.50000
AFIX   0
C11   1    0.597656    1.139390    0.632150    11.00000    0.03902    0.03878 =
         0.04134   -0.00119    0.00610   -0.00229
C34   1    0.529964    0.848646    0.493299    11.00000    0.05767    0.10428 =
         0.11350    0.03512    0.00980    0.03401
C146  1    0.216619    1.074360    0.597581    11.00000    0.06103    0.16920 =
         0.15361   -0.09132    0.03595   -0.01348
AFIX  33
H14G  2    0.215636    1.042805    0.602024    11.00000   -1.50000
H14H  2    0.194198    1.088571    0.617843    11.00000   -1.50000
H14I  2    0.206496    1.081090    0.568096    11.00000   -1.50000
AFIX   0
C114  1    0.546856    1.101518    0.389934    11.00000    0.03887    0.14914 =
         0.09598   -0.04335   -0.01224    0.00550
C44   1    0.259638    0.850488    0.353915    11.00000    0.04328    0.08385 =
         0.17281   -0.03699    0.01849   -0.01567
C133  1    0.289356    1.136552    0.418467    11.00000    0.04770    0.04650 =
         0.07409    0.02277   -0.00772    0.01248
PART 1
C76   1    0.573178    0.849823    0.304829   121.00000    0.06111    0.05761 =
         0.16188    0.02278   -0.00468    0.00386
AFIX  33
H76A  2    0.553975    0.841424    0.330150   121.00000   -1.50000
H76B  2    0.563047    0.832129    0.280172   121.00000   -1.50000
H76C  2    0.608196    0.845100    0.310545   121.00000   -1.50000
AFIX   0
PART 0
C157  1    0.565953    1.190473    0.577208    11.00000    0.11866    0.08419 =
         0.13749    0.04148   -0.02945   -0.00111
AFIX  33
H15D  2    0.556795    1.164861    0.560245    11.00000   -1.50000
H15E  2    0.538056    1.199389    0.595080    11.00000   -1.50000
H15F  2    0.574959    1.214325    0.557848    11.00000   -1.50000
AFIX   0
C12   1    0.344108    0.850694    0.655154    11.00000    0.10273    0.14040 =
         0.16062    0.10892    0.03370   -0.00099
AFIX  33
H12A  2    0.358284    0.829806    0.634841    11.00000   -1.50000
H12B  2    0.343028    0.837694    0.683895    11.00000   -1.50000
H12C  2    0.310708    0.858254    0.646027    11.00000   -1.50000
AFIX   0
C74   1    0.564434    0.897230    0.295015    11.00000    0.04370    0.05499 =
         0.09322    0.01244    0.00575   -0.00165
C105  1    0.386486    1.247912    0.332923    11.00000    0.21518    0.03017 =
         0.16414    0.03976    0.09402    0.03253
AFIX  33
H10J  2    0.351536    1.240677    0.330269    11.00000   -1.50000
H10K  2    0.397061    1.243525    0.362715    11.00000   -1.50000
H10L  2    0.391615    1.278386    0.324812    11.00000   -1.50000
AFIX   0
PART 1
C136  1    0.219212    1.149199    0.368135    41.00000    0.07581    0.15597 =
         0.11822    0.02653    0.00243    0.02160
AFIX  33
H13G  2    0.242948    1.150402    0.344476    41.00000   -1.50000
H13H  2    0.208838    1.119009    0.372656    41.00000   -1.50000
H13I  2    0.190512    1.167055    0.360983    41.00000   -1.50000
AFIX   0
PART 0
O9    8    0.638611    1.095931    0.739147    11.00000    0.05691    0.05154 =
         0.05861   -0.00150   -0.00043   -0.01134
O212  8    0.573988    1.051022    0.935378    11.00000    0.09406    0.03758 =
         0.04490   -0.01113   -0.02738    0.01448
O211  8    0.621751    0.993176    0.933110    11.00000    0.07808    0.04601 =
         0.04745   -0.00537   -0.03079    0.00250
C912  1    0.675395    1.131511    0.737839    11.00000    0.03473    0.05456 =
         0.05146   -0.00520    0.00453   -0.01030
AFIX  33
H91C  2    0.676554    1.143893    0.708834    11.00000   -1.50000
H91D  2    0.666118    1.154215    0.758410    11.00000   -1.50000
H91E  2    0.707824    1.119938    0.745408    11.00000   -1.50000
AFIX   0
C193  1    0.465825    1.121825    0.902655    11.00000    0.04590    0.03542 =
         0.03983   -0.01187    0.00968   -0.01496
C263  1    0.619248    0.862935    0.679858    11.00000    0.04338    0.03677 =
         0.03886    0.00610   -0.00018   -0.00544
C163  1    0.464852    1.137832    0.734558    11.00000    0.04599    0.03425 =
         0.03467   -0.00799   -0.00511    0.01230
C253  1    0.742510    0.941147    0.814286    11.00000    0.04373    0.04627 =
         0.04527    0.00627   -0.00560    0.00711
C283  1    0.637858    0.984592    0.565111    11.00000    0.05106    0.03141 =
         0.04452    0.00471    0.01507   -0.00104
C164  1    0.419617    1.161195    0.715377    11.00000    0.05913    0.07748 =
         0.04217   -0.00263   -0.00611    0.03783
C194  1    0.437141    1.155458    0.928503    11.00000    0.06145    0.05637 =
         0.03732   -0.00394    0.01545    0.00344
C293  1    0.704599    1.032904    0.648793    11.00000    0.03553    0.04327 =
         0.06833   -0.00922    0.00399   -0.00325
C183  1    0.435369    1.030536    0.835472    11.00000    0.02864    0.04970 =
         0.05872    0.00288    0.00059    0.00064
C294  1    0.756648    1.053271    0.648536    11.00000    0.03397    0.06217 =
         0.12891   -0.01933    0.00289   -0.01023
C273  1    0.743649    0.891372    0.657790    11.00000    0.03836    0.04887 =
         0.03508   -0.01480   -0.00202    0.01200
C223  1    0.555862    0.859070    0.874394    11.00000    0.08363    0.02769 =
         0.04078    0.00897   -0.00508   -0.01220
C274  1    0.785626    0.869243    0.633797    11.00000    0.03855    0.07087 =
         0.05871   -0.02257    0.00536    0.01397
C744  1    0.748655    0.783590    0.805928    11.00000    0.08172    0.04676 =
         0.10255    0.00817   -0.03069    0.03212
C167  1    0.417789    1.158800    0.668106    11.00000    0.06237    0.08885 =
         0.04727    0.00038   -0.00987    0.01870
AFIX  33
H16A  2    0.448059    1.171075    0.656087    11.00000   -1.50000
H16B  2    0.414628    1.128348    0.659187    11.00000   -1.50000
H16C  2    0.389465    1.175385    0.657606    11.00000   -1.50000
AFIX   0
C743  1    0.717598    0.824837    0.802232    11.00000    0.06853    0.03818 =
         0.06871   -0.00068   -0.03070    0.01866
C275  1    0.775498    0.821199    0.636608    11.00000    0.05677    0.06205 =
         0.11441   -0.03588    0.01657    0.01905
AFIX  33
H27D  2    0.743632    0.814837    0.623336    11.00000   -1.50000
H27E  2    0.801395    0.805183    0.621477    11.00000   -1.50000
H27F  2    0.774870    0.812286    0.666841    11.00000   -1.50000
AFIX   0
C254  1    0.784042    0.972735    0.828391    11.00000    0.05145    0.06519 =
         0.06977   -0.02095   -0.02968    0.00034
C284  1    0.650354    0.981309    0.516754    11.00000    0.14195    0.05113 =
         0.05298    0.01309    0.05408    0.02349
C264  1    0.585176    0.824108    0.676007    11.00000    0.08827    0.04783 =
         0.06523    0.01463   -0.01904   -0.02179
C213  1    0.613143    1.031765    0.941325    11.00000    0.09659    0.04859 =
         0.06003   -0.00811   -0.04375    0.01826
C255  1    0.830260    0.963395    0.803123    11.00000    0.03700    0.13133 =
         0.10878   -0.02210   -0.00938   -0.00824
AFIX  33
H25D  2    0.841278    0.933644    0.809090    11.00000   -1.50000
H25E  2    0.823470    0.966489    0.772345    11.00000   -1.50000
H25F  2    0.856016    0.983991    0.811542    11.00000   -1.50000
AFIX   0
C233  1    0.657918    0.884877    0.941019    11.00000    0.07812    0.04171 =
         0.05190    0.02129   -0.03107   -0.00490
C276  1    0.833005    0.882152    0.653003    11.00000    0.02971    0.15237 =
         0.12220   -0.07607   -0.01327    0.01477
AFIX  33
H27G  2    0.837316    0.913673    0.650115    11.00000   -1.50000
H27H  2    0.833324    0.874231    0.683508    11.00000   -1.50000
H27I  2    0.859849    0.867128    0.638144    11.00000   -1.50000
AFIX   0
C214  1    0.660542    1.057618    0.954697    11.00000    0.10697    0.07831 =
         0.12320   -0.02787   -0.05924    0.00296
C257  1    0.793511    0.966850    0.876253    11.00000    0.05732    0.11727 =
         0.07843   -0.02854   -0.02440   -0.01757
AFIX  33
H25G  2    0.805587    0.937304    0.881612    11.00000   -1.50000
H25H  2    0.818172    0.987991    0.885789    11.00000   -1.50000
H25I  2    0.762871    0.971467    0.892170    11.00000   -1.50000
AFIX   0
C224  1    0.518158    0.823519    0.871944    11.00000    0.09881    0.04071 =
         0.07392    0.00890    0.00055   -0.02616
C203  1    0.494889    0.973089    0.968966    11.00000    0.11611    0.04301 =
         0.03280    0.00085    0.00955    0.00947
C277  1    0.785923    0.884306    0.585716    11.00000    0.07838    0.11958 =
         0.06312   -0.02008    0.02993    0.03283
AFIX  33
H27J  2    0.754790    0.876138    0.572084    11.00000   -1.50000
H27K  2    0.789956    0.915964    0.584422    11.00000   -1.50000
H27L  2    0.813207    0.870241    0.570557    11.00000   -1.50000
AFIX   0
C295  1    0.755278    1.099787    0.637185    11.00000    0.04947    0.06469 =
         0.12160   -0.01816    0.02200   -0.01067
AFIX  33
H29A  2    0.733745    1.115268    0.657276    11.00000   -1.50000
H29B  2    0.788533    1.111923    0.638853    11.00000   -1.50000
H29C  2    0.742646    1.103117    0.607876    11.00000   -1.50000
AFIX   0
PART 1
C286  1    0.655989    0.933433    0.506054   131.00000    0.12056    0.05673 =
         0.05231    0.00643    0.02608    0.02799
AFIX  33
H28A  2    0.674978    0.919037    0.528725   131.00000   -1.50000
H28B  2    0.623431    0.919955    0.503968   131.00000   -1.50000
H28C  2    0.673197    0.930367    0.478553   131.00000   -1.50000
AFIX   0
PART 0
C256  1    0.765477    1.018238    0.820352    11.00000    0.09337    0.05007 =
         0.16088    0.00186   -0.05148   -0.00865
AFIX  33
H25J  2    0.735555    1.023181    0.837192    11.00000   -1.50000
H25K  2    0.790679    1.039306    0.828918    11.00000   -1.50000
H25L  2    0.758132    1.021803    0.789722    11.00000   -1.50000
AFIX   0
C197  1    0.415327    1.189227    0.899255    11.00000    0.11623    0.07660 =
         0.06721   -0.00724    0.02851    0.04086
AFIX  33
H19A  2    0.392720    1.175207    0.879021    11.00000   -1.50000
H19B  2    0.397365    1.210739    0.916395    11.00000   -1.50000
H19C  2    0.441668    1.203760    0.883274    11.00000   -1.50000
AFIX   0
C195  1    0.397877    1.130765    0.953696    11.00000    0.08707    0.10713 =
         0.07133   -0.00426    0.02479    0.01850
AFIX  33
H19D  2    0.413664    1.109154    0.972288    11.00000   -1.50000
H19E  2    0.379086    1.151265    0.971358    11.00000   -1.50000
H19F  2    0.375682    1.116029    0.933610    11.00000   -1.50000
AFIX   0
C234  1    0.687346    0.866206    0.980532    11.00000    0.11873    0.06297 =
         0.05946    0.01905   -0.04419    0.00548
C184  1    0.391260    1.005549    0.822545    11.00000    0.04880    0.08538 =
         0.11764    0.01210   -0.01909   -0.02876
PART 1
C116  1    0.576811    1.061557    0.402882    71.00000    0.04050    0.15204 =
         0.09709   -0.03852   -0.00339    0.00789
AFIX  33
H11A  2    0.573951    1.039231    0.380537    71.00000   -1.50000
H11B  2    0.611397    1.069777    0.406281    71.00000   -1.50000
H11C  2    0.564298    1.050034    0.430134    71.00000   -1.50000
AFIX   0
PART 0
C267  1    0.554744    0.825359    0.635555    11.00000    0.13789    0.07942 =
         0.07468    0.02536   -0.05943   -0.04450
AFIX  33
H26D  2    0.533385    0.799705    0.634495    11.00000   -1.50000
H26E  2    0.534541    0.851757    0.635401    11.00000   -1.50000
H26F  2    0.576517    0.825428    0.610466    11.00000   -1.50000
AFIX   0
C266  1    0.614788    0.781979    0.680762    11.00000    0.17298    0.02937 =
         0.16152    0.01184   -0.10647   -0.03165
AFIX  33
H26G  2    0.633785    0.782959    0.707503    11.00000   -1.50000
H26H  2    0.592283    0.757094    0.681509    11.00000   -1.50000
H26I  2    0.637236    0.778938    0.656316    11.00000   -1.50000
AFIX   0
C196  1    0.472724    1.175616    0.960743    11.00000    0.13991    0.10557 =
         0.10053   -0.07388   -0.04249    0.01671
AFIX  33
H19G  2    0.486232    1.152758    0.979254    11.00000   -1.50000
H19H  2    0.499551    1.190030    0.945282    11.00000   -1.50000
H19I  2    0.455248    1.197010    0.978403    11.00000   -1.50000
AFIX   0
C297  1    0.790205    1.029280    0.617190    11.00000    0.05145    0.08287 =
         0.16291   -0.02882    0.02418   -0.01211
AFIX  33
H29D  2    0.791176    0.998320    0.624677    11.00000   -1.50000
H29E  2    0.777551    1.032653    0.587892    11.00000   -1.50000
H29F  2    0.823439    1.041460    0.618870    11.00000   -1.50000
AFIX   0
PART 1
C16   1    0.215535    0.871749    0.534216    51.00000    0.03380    0.06991 =
         0.09882   -0.00751    0.00772   -0.01242
AFIX  33
H16D  2    0.240049    0.851344    0.545453    51.00000   -1.50000
H16E  2    0.183309    0.865023    0.546618    51.00000   -1.50000
H16F  2    0.213878    0.869100    0.502864    51.00000   -1.50000
AFIX   0
PART 0
C265  1    0.548848    0.827538    0.714999    11.00000    0.11410    0.19244 =
         0.07202   -0.00180    0.00574   -0.08556
AFIX  33
H26J  2    0.567514    0.826818    0.741925    11.00000   -1.50000
H26K  2    0.530505    0.854916    0.713155    11.00000   -1.50000
H26L  2    0.525829    0.803024    0.714279    11.00000   -1.50000
AFIX   0
C204  1    0.455270    0.954962    1.000934    11.00000    0.16384    0.07579 =
         0.10530    0.03963    0.06591    0.02583
PART 1
C117  1    0.549100    1.138858    0.423473    71.00000    0.07009    0.16125 =
         0.10059   -0.05046   -0.02518    0.01779
AFIX  33
H11D  2    0.529272    1.163446    0.413397    71.00000   -1.50000
H11E  2    0.536173    1.128479    0.451023    71.00000   -1.50000
H11F  2    0.583272    1.148222    0.427170    71.00000   -1.50000
AFIX   0

O828  8    0.085128    0.950624    0.597454    21.00000    0.12063    0.10925 =
         0.13124   -0.00697    0.04044   -0.00957
PART 0
AFIX  66
C823  1    0.080824    0.834279    0.602798    11.00000    0.13030    0.10838 =
         0.11108   -0.01979    0.02554   -0.03250
AFIX  43
H823  2    0.073843    0.809623    0.585427    11.00000   -1.20000
AFIX  65
C824  1    0.075536    0.875926    0.586008    11.00000    0.10997    0.11323 =
         0.12180   -0.00626    0.04404   -0.01346
AFIX  43
H824  2    0.064941    0.879734    0.557161    11.00000   -1.20000
AFIX  65
C825  1    0.085749    0.912002    0.611424    11.00000    0.09435    0.10964 =
         0.13556   -0.01431    0.04874   -0.01183
PART 2
AFIX  43
H825  2    0.082135    0.940466    0.599948   -21.00000   -1.20000
AFIX  65
PART 0
C820  1    0.101250    0.906431    0.653631    11.00000    0.07042    0.11452 =
         0.14167   -0.01571    0.04658   -0.01076
PART 1
AFIX  43
H820  2    0.108231    0.931087    0.671001    21.00000   -1.20000
AFIX  65
PART 0
C821  1    0.106539    0.864784    0.670422    11.00000    0.10776    0.10921 =
         0.12092   -0.02344    0.02009   -0.01423
AFIX  43
H821  2    0.117133    0.860977    0.699268    11.00000   -1.20000
AFIX  65
C822  1    0.096326    0.828708    0.645006    11.00000    0.13655    0.10785 =
         0.10705   -0.01914    0.02721   -0.02497
AFIX  43
H822  2    0.099940    0.800244    0.656482    11.00000   -1.20000
AFIX   0

C296  1    0.774033    1.045701    0.695328    11.00000    0.06824    0.09950 =
         0.14101   -0.01537   -0.01714   -0.00949
AFIX  33
H29G  2    0.774380    1.014427    0.701458    11.00000   -1.50000
H29H  2    0.807217    1.057551    0.698938    11.00000   -1.50000
H29I  2    0.751503    1.060334    0.715201    11.00000   -1.50000
AFIX   0
C165  1    0.375700    1.143505    0.736269    11.00000    0.06540    0.12809 =
         0.07348    0.02095   -0.00263    0.02985
AFIX  33
H16G  2    0.379134    1.146021    0.767520    11.00000   -1.50000
H16H  2    0.346711    1.159848    0.726840    11.00000   -1.50000
H16I  2    0.371875    1.112811    0.728422    11.00000   -1.50000
AFIX   0
C187  1    0.370369    1.018860    0.780091    11.00000    0.05926    0.11455 =
         0.12719    0.01788   -0.02821   -0.03465
AFIX  33
H18A  2    0.341417    1.001045    0.773650    11.00000   -1.50000
H18B  2    0.360853    1.049593    0.781189    11.00000   -1.50000
H18C  2    0.395143    1.014666    0.757607    11.00000   -1.50000
AFIX  66

C835  1    0.676878    0.777467    0.439596    11.00000    0.10936    0.13273 =
         0.25535   -0.02587    0.01049    0.02355
AFIX  43
H835  2    0.673391    0.774982    0.409318    11.00000   -1.20000
AFIX  65
C834  1    0.668596    0.741524    0.465723    11.00000    0.14117    0.11837 =
         0.22752   -0.05086    0.00512    0.01081
AFIX  43
H834  2    0.659447    0.714475    0.453302    11.00000   -1.20000
AFIX  65
C833  1    0.673698    0.745160    0.510024    11.00000    0.06865    0.16118 =
         0.22399   -0.04471    0.01566   -0.00960
AFIX  43
H833  2    0.668037    0.720595    0.527881    11.00000   -1.20000
AFIX  65
C832  1    0.687084    0.784737    0.528198    11.00000    0.11394    0.17579 =
         0.27499   -0.07409   -0.02367    0.01047
AFIX  43
H832  2    0.690572    0.787222    0.558476    11.00000   -1.20000
AFIX  65
C831  1    0.695367    0.820680    0.502071    11.00000    0.09401    0.12170 =
         0.37999   -0.01152   -0.08156   -0.00178
AFIX  43
H831  2    0.704516    0.847729    0.514492    11.00000   -1.20000
AFIX  65
C830  1    0.690265    0.817045    0.457770    11.00000    0.11185    0.12825 =
         0.32877   -0.02255   -0.05859    0.03675
AFIX   0

PART 1
C287  1    0.701023    1.002298    0.522697   131.00000    0.15086    0.06398 =
         0.06260    0.01171    0.06572    0.01501
AFIX  33
H28D  2    0.719424    0.986357    0.544723   131.00000   -1.50000
H28E  2    0.719076    1.001312    0.495462   131.00000   -1.50000
H28F  2    0.696956    1.032638    0.531705   131.00000   -1.50000
AFIX   0
C235  1    0.713435    0.823223    0.968194    91.00000    0.12483    0.07241 =
         0.06869    0.02708   -0.03439    0.01654
AFIX  33
H23A  2    0.689055    0.802217    0.957847    91.00000   -1.50000
H23B  2    0.737531    0.828915    0.945469    91.00000   -1.50000
H23C  2    0.730234    0.811325    0.993453    91.00000   -1.50000
AFIX   0
PART 0
C166  1    0.424797    1.209181    0.730548    11.00000    0.10662    0.07985 =
         0.07762   -0.00768   -0.02292    0.04348
AFIX  33
H16J  2    0.453904    1.222245    0.717216    11.00000   -1.50000
H16K  2    0.395472    1.225605    0.722103    11.00000   -1.50000
H16L  2    0.428281    1.209937    0.761885    11.00000   -1.50000
AFIX   0
C155  1    0.624672    1.217069    0.632109    11.00000    0.18627    0.07433 =
         0.09735    0.01544    0.00013   -0.04680
AFIX  33
H15G  2    0.598192    1.225025    0.651961    11.00000   -1.50000
H15H  2    0.654057    1.209097    0.648533    11.00000   -1.50000
H15I  2    0.632194    1.241864    0.613431    11.00000   -1.50000
AFIX   0
PART 1
C18   1    0.284122    1.082633    0.226260    31.00000    0.05584    0.10318 =
         0.07723    0.01978   -0.00597    0.01009
AFIX  33
H18D  2    0.296959    1.104621    0.246115    31.00000   -1.50000
H18E  2    0.299861    1.086053    0.198134    31.00000   -1.50000
H18F  2    0.248513    1.086323    0.223219    31.00000   -1.50000
AFIX   0
PART 0
C185  1    0.409101    0.957331    0.815790    11.00000    0.09264    0.08915 =
         0.13891    0.00149   -0.03067   -0.02071
AFIX  33
H18G  2    0.381181    0.939194    0.807131    11.00000   -1.50000
H18H  2    0.434326    0.956586    0.793320    11.00000   -1.50000
H18I  2    0.422910    0.946183    0.842714    11.00000   -1.50000
AFIX   0
PART 1
C77   1    0.584899    0.923251    0.333866   121.00000    0.06444    0.09673 =
         0.12563   -0.00377   -0.00829    0.00650
AFIX  33
H77A  2    0.580017    0.954446    0.328934   121.00000   -1.50000
H77B  2    0.567522    0.914502    0.360064   121.00000   -1.50000
H77C  2    0.620075    0.917229    0.337120   121.00000   -1.50000
AFIX   0
C19   1    0.229488    0.919850    0.595536    51.00000    0.04299    0.10971 =
         0.06300    0.00517    0.00943   -0.00783
AFIX  33
H19J  2    0.254805    0.900249    0.606811    51.00000   -1.50000
H19K  2    0.235999    0.949566    0.605435    51.00000   -1.50000
H19L  2    0.197140    0.910479    0.605845    51.00000   -1.50000
AFIX   0
C217  1    0.639593    1.104576    0.952319   111.00000    0.12457    0.07799 =
         0.16802   -0.02992   -0.07183    0.00285
AFIX  33
H21A  2    0.606516    1.105100    0.964778   111.00000   -1.50000
H21B  2    0.661013    1.124341    0.968443   111.00000   -1.50000
H21C  2    0.638034    1.113909    0.922235   111.00000   -1.50000
AFIX   0
C115  1    0.561113    1.118759    0.344551    71.00000    0.04833    0.13995 =
         0.09728   -0.04862   -0.01772   -0.01221
AFIX  33
H11G  2    0.541052    1.144296    0.337620    71.00000   -1.50000
H11H  2    0.595947    1.126873    0.344346    71.00000   -1.50000
H11I  2    0.555310    1.095957    0.323129    71.00000   -1.50000
AFIX   0
C285  1    0.621358    1.005346    0.482958   131.00000    0.18683    0.07944 =
         0.07142    0.01294    0.02950    0.04507
AFIX  33
H28G  2    0.618563    1.036062    0.491050   131.00000   -1.50000
H28H  2    0.638217    1.003004    0.455223   131.00000   -1.50000
H28I  2    0.588451    0.992592    0.480638   131.00000   -1.50000
AFIX   0
C215  1    0.662670    1.044814    1.003367   111.00000    0.13467    0.10818 =
         0.12367   -0.02869   -0.06016    0.02588
C237  1    0.648202    0.855885    1.015926    91.00000    0.14334    0.09532 =
         0.07384    0.04952   -0.02144    0.02217
AFIX  33
H23D  2    0.626153    0.832912    1.005662    91.00000   -1.50000
H23E  2    0.664849    0.846115    1.042134    91.00000   -1.50000
H23F  2    0.629084    0.882164    1.022151    91.00000   -1.50000
AFIX   0
C245  1    0.713051    0.747905    0.813521   101.00000    0.10275    0.05459 =
         0.13254    0.00586   -0.02026    0.01992
AFIX  33
H24A  2    0.692913    0.743663    0.787748   101.00000   -1.50000
H24B  2    0.730903    0.720999    0.820006   101.00000   -1.50000
H24C  2    0.691799    0.755458    0.837831   101.00000   -1.50000
AFIX   0
PART 0
C67   1    0.451662    0.832033    0.187525    11.00000    0.13302    0.12843 =
         0.07721   -0.01269   -0.00562    0.07435
AFIX  33
H67A  2    0.482423    0.848466    0.189774    11.00000   -1.50000
H67B  2    0.447113    0.814441    0.213489    11.00000   -1.50000
H67C  2    0.453039    0.812923    0.162344    11.00000   -1.50000
AFIX   0
C186  1    0.352661    1.007407    0.857570    11.00000    0.07176    0.13717 =
         0.14606    0.02111    0.00641   -0.02009
AFIX  33
H18J  2    0.323694    0.990761    0.848617    11.00000   -1.50000
H18K  2    0.366040    0.994909    0.884077    11.00000   -1.50000
H18L  2    0.343272    1.037753    0.862678    11.00000   -1.50000
AFIX   0
PART 1
C247  1    0.779225    0.775717    0.766357   101.00000    0.10408    0.04664 =
         0.11634    0.01002   -0.01434    0.03865
AFIX  33
H24D  2    0.802242    0.799917    0.762418   101.00000   -1.50000
H24E  2    0.797658    0.748531    0.769685   101.00000   -1.50000
H24F  2    0.757675    0.773578    0.741210   101.00000   -1.50000
AFIX   0

PART 0
O816  8    0.211984    0.752902    0.670528    11.00000    0.32120    0.25945 =
         0.23156    0.06147   -0.09691   -0.08893

PART 1
C236  1    0.719872    0.900637    0.996627    91.00000    0.14383    0.07495 =
         0.10126    0.02168   -0.06807   -0.00448
AFIX  33
H23G  2    0.700350    0.926486    1.003601    91.00000   -1.50000
H23H  2    0.736845    0.890413    1.022505    91.00000   -1.50000
H23I  2    0.744142    0.908003    0.974521    91.00000   -1.50000
AFIX   0
PART 0
C1A   1    0.418138    0.984963    1.011547    11.00000    0.16796    0.12928 =
         0.12956    0.03933    0.07541    0.03582
AFIX  33
H1AA  2    0.404663    0.997675    0.985177    11.00000   -1.50000
H1AB  2    0.391910    0.970029    1.027308    11.00000   -1.50000
H1AC  2    0.431981    1.008079    1.029548    11.00000   -1.50000
AFIX   0

C837  1    0.703057    0.840888    0.384462    11.00000    0.40050    0.30032 =
         0.35772   -0.01952   -0.03465    0.03164
AFIX  33
H83A  2    0.714826    0.865623    0.367458    11.00000   -1.50000
H83B  2    0.723207    0.815238    0.378166    11.00000   -1.50000
H83C  2    0.668712    0.834809    0.377106    11.00000   -1.50000
AFIX  66

C804  1    0.586544    1.245305    0.414618    11.00000    0.33017    0.15572 =
         0.25021   -0.05425    0.04566   -0.03526
AFIX  43
H804  2    0.576389    1.227270    0.391469    11.00000   -1.20000
AFIX  65
C803  1    0.554809    1.276708    0.430849    11.00000    0.31455    0.11397 =
         0.20814   -0.01238    0.06867   -0.05947
C802  1    0.569667    1.303096    0.464721    11.00000    0.32196    0.13270 =
         0.22508   -0.03993    0.04783   -0.03242
AFIX  43
H802  2    0.547977    1.324558    0.475814    11.00000   -1.20000
AFIX  65
C801  1    0.616261    1.298081    0.482362    11.00000    0.38734    0.35865 =
         0.46436   -0.25297   -0.07831    0.08346
AFIX  43
H801  2    0.626416    1.316116    0.505512    11.00000   -1.20000
AFIX  65
C800  1    0.647997    1.266679    0.466132    11.00000    0.33631    0.20155 =
         0.28865   -0.09392    0.01111   -0.00117
AFIX  43
H800  2    0.679842    1.263252    0.478189    11.00000   -1.20000
AFIX  65
C805  1    0.633139    1.240290    0.432260    11.00000    0.34124    0.19208 =
         0.29464   -0.08456    0.02861   -0.01645
AFIX  43
H805  2    0.654829    1.218827    0.421168    11.00000   -1.20000
AFIX  66

C812  1    0.218235    0.689573    0.765037    11.00000    0.09105    0.15910 =
         0.18351   -0.00641   -0.01560    0.04162
AFIX  43
H812  2    0.206447    0.662687    0.776020    11.00000   -1.20000
AFIX  65
C811  1    0.209658    0.700656    0.722383    11.00000    0.11814    0.19445 =
         0.18165    0.01119   -0.03417   -0.00435
AFIX  43
H811  2    0.192009    0.681344    0.704215    11.00000   -1.20000
AFIX  65
C810  1    0.226905    0.739995    0.706313    11.00000    0.12729    0.19102 =
         0.18514    0.00581   -0.01119    0.00411
C815  1    0.252730    0.768251    0.732897    11.00000    0.09614    0.18505 =
         0.19853   -0.01838   -0.00685    0.03156
AFIX  43
H815  2    0.264517    0.795138    0.721913    11.00000   -1.20000
AFIX  65
C814  1    0.261306    0.757169    0.775550    11.00000    0.11773    0.17877 =
         0.19600   -0.02354   -0.01166    0.02506
AFIX  43
H814  2    0.278956    0.776481    0.793718    11.00000   -1.20000
AFIX  65
C813  1    0.244060    0.717830    0.791621    11.00000    0.10722    0.17879 =
         0.18670   -0.02331   -0.01670    0.03997
AFIX  43
H813  2    0.249922    0.710256    0.820773    11.00000   -1.20000
AFIX   0

O836  8    0.706672    0.851314    0.430158    11.00000    0.23862    0.15694 =
         0.37692    0.00574   -0.02051    0.00793
PART 1
C216  1    0.712077    1.055410    0.935592   111.00000    0.11313    0.11921 =
         0.14643   -0.01897   -0.05519    0.00703
AFIX  33
H21D  2    0.724415    1.025514    0.937486   111.00000   -1.50000
H21E  2    0.710983    1.064432    0.905400   111.00000   -1.50000
H21F  2    0.733962    1.074864    0.951608   111.00000   -1.50000
AFIX   0

PART 0
C817  1    0.233191    0.796881    0.651123    11.00000    0.23916    0.18453 =
         0.23087    0.02172    0.03566    0.00544
AFIX  33
H81A  2    0.217947    0.802472    0.623127    11.00000   -1.50000
H81B  2    0.225841    0.821002    0.670692    11.00000   -1.50000
H81C  2    0.268863    0.794294    0.647580    11.00000   -1.50000
AFIX   0

C827  1    0.102028    0.990976    0.630332    11.00000    0.16780    0.11070 =
         0.18171   -0.01267    0.03598   -0.01344
PART 1
AFIX  33
H82A  2    0.099669    1.018805    0.615097    21.00000   -1.50000
H82B  2    0.080310    0.991453    0.655454    21.00000   -1.50000
H82C  2    0.136008    0.986320    0.639714    21.00000   -1.50000
AFIX  33
PART 0
PART 2
H82D  2    0.116642    1.018069    0.640940   -21.00000   -1.50000
H82E  2    0.113796    0.985220    0.601115   -21.00000   -1.50000
H82F  2    0.066144    0.993741    0.630067   -21.00000   -1.50000
AFIX   0
O826  8    0.118510    0.949165    0.663076   -21.00000    0.17390    0.10905 =
         0.16974   -0.01530    0.00645   -0.02777

PART 0
PART 1
C226  1    0.538730    0.783798    0.847476    81.00000    0.13047    0.04352 =
         0.08645    0.00442    0.00012   -0.01976
AFIX  33
H22A  2    0.513625    0.760968    0.846212    81.00000   -1.50000
H22B  2    0.547786    0.792500    0.818230    81.00000   -1.50000
H22C  2    0.567836    0.772713    0.862454    81.00000   -1.50000
AFIX   0
C225  1    0.471504    0.840170    0.850147    81.00000    0.11307    0.03828 =
         0.14090    0.01310   -0.03492   -0.02882
AFIX  33
H22D  2    0.447207    0.816673    0.848750    81.00000   -1.50000
H22E  2    0.458015    0.864513    0.866720    81.00000   -1.50000
H22F  2    0.479358    0.850007    0.820987    81.00000   -1.50000
AFIX   0
PART 0
C206  1    0.478460    0.933736    1.035552    11.00000    0.19748    0.17712 =
         0.13188    0.08306    0.05794    0.04074
AFIX  33
H20A  2    0.503503    0.913738    1.024493    11.00000   -1.50000
H20B  2    0.494041    0.955376    1.054245    11.00000   -1.50000
H20C  2    0.453970    0.917326    1.052004    11.00000   -1.50000
AFIX   0
PART 1
C246  1    0.778826    0.789530    0.845325   101.00000    0.09478    0.06928 =
         0.10713    0.01339   -0.03228    0.02888
AFIX  33
H24G  2    0.802544    0.813068    0.840708   101.00000   -1.50000
H24H  2    0.757360    0.796947    0.869531   101.00000   -1.50000
H24I  2    0.796463    0.762489    0.851707   101.00000   -1.50000
AFIX   0
PART 0
C205  1    0.429220    0.916800    0.973279    11.00000    0.17830    0.13910 =
         0.19829    0.00318    0.07185   -0.01646
AFIX  33
H20D  2    0.453830    0.895028    0.965126    11.00000   -1.50000
H20E  2    0.403554    0.902965    0.990644    11.00000   -1.50000
H20F  2    0.414501    0.929293    0.947318    11.00000   -1.50000
AFIX   0
PART 1
C1B   1    0.193504    0.947171    0.529305    51.00000    0.02537    0.09624 =
         0.13495    0.01798   -0.00539   -0.00280
AFIX  33
H1BA  2    0.161004    0.937701    0.539149    51.00000   -1.50000
H1BB  2    0.199688    0.976926    0.539250    51.00000   -1.50000
H1BC  2    0.194637    0.946379    0.497836    51.00000   -1.50000
AFIX   0
C227  1    0.513585    0.806487    0.917863    81.00000    0.13035    0.07044 =
         0.08759    0.02310    0.00587   -0.03920
AFIX  33
H22G  2    0.489318    0.782938    0.918712    81.00000   -1.50000
H22H  2    0.545522    0.795446    0.927517    81.00000   -1.50000
H22I  2    0.502978    0.830144    0.936834    81.00000   -1.50000
AFIX   0
C45   1    0.252504    0.829944    0.309201    61.00000    0.07314    0.12152 =
         0.18838   -0.04941    0.01237   -0.02422
AFIX  33
H45A  2    0.217356    0.825590    0.303818    61.00000   -1.50000
H45B  2    0.266147    0.849331    0.287226    61.00000   -1.50000
H45C  2    0.269471    0.801838    0.308109    61.00000   -1.50000
AFIX   0

PART 0
C807  1    0.476443    1.318903    0.429670    11.00000    0.30092    0.15371 =
         0.53430   -0.03489    0.11643   -0.08287
AFIX  33
H80A  2    0.443526    1.317723    0.416935    11.00000   -1.50000
H80B  2    0.473701    1.318662    0.461072    11.00000   -1.50000
H80C  2    0.493026    1.345624    0.420448    11.00000   -1.50000
AFIX   0
O806  8    0.505911    1.279820    0.415081    11.00000    0.31767    0.15978 =
         0.23130    0.01958    0.05450   -0.06184

PART 2
C581  1    0.262970    1.070721    0.263255   -31.00000    0.07192    0.12477 =
         0.06820    0.01563   -0.00893    0.00886
AFIX  33
H58A  2    0.229400    1.067191    0.252382   -31.00000   -1.50000
H58B  2    0.262936    1.067928    0.294628   -31.00000   -1.50000
H58C  2    0.275389    1.099527    0.255228   -31.00000   -1.50000
AFIX   0
C583  1    0.287926    1.038400    0.194964   -31.00000    0.06089    0.11756 =
         0.05558    0.02136   -0.02094   -0.01941
AFIX  33
H58D  2    0.252815    1.041193    0.188492   -31.00000   -1.50000
H58E  2    0.305603    1.063564    0.183336   -31.00000   -1.50000
H58F  2    0.300692    1.011698    0.181860   -31.00000   -1.50000
AFIX   0
C582  1    0.273307    0.990557    0.255062   -31.00000    0.06358    0.11568 =
         0.09046    0.02122    0.00531   -0.00003
AFIX  33
H58G  2    0.237848    0.990714    0.249524   -31.00000   -1.50000
H58H  2    0.289063    0.968447    0.237030   -31.00000   -1.50000
H58I  2    0.279266    0.983846    0.285406   -31.00000   -1.50000
AFIX   0
C633  1    0.239695    1.171249    0.360557   -41.00000    0.07263    0.11764 =
         0.09789    0.04747   -0.00649    0.04751
AFIX  33
H63A  2    0.230098    1.143291    0.347951   -41.00000   -1.50000
H63B  2    0.215018    1.193317    0.353399   -41.00000   -1.50000
H63C  2    0.271691    1.180093    0.349026   -41.00000   -1.50000
AFIX   0
C632  1    0.195651    1.147976    0.428025   -41.00000    0.05305    0.08153 =
         0.09555    0.04145   -0.00319    0.04485
AFIX  33
H63D  2    0.187497    1.120750    0.413264   -41.00000   -1.50000
H63E  2    0.200094    1.142295    0.458770   -41.00000   -1.50000
H63F  2    0.168899    1.168936    0.424005   -41.00000   -1.50000
AFIX   0
C631  1    0.258063    1.209088    0.430900   -41.00000    0.06482    0.08561 =
         0.10542    0.04030   -0.00299    0.04498
AFIX  33
H63G  2    0.259915    1.204747    0.462059   -41.00000   -1.50000
H63H  2    0.290244    1.218317    0.420081   -41.00000   -1.50000
H63I  2    0.233572    1.231540    0.424454   -41.00000   -1.50000
AFIX   0
C516  1    0.205708    0.906106    0.504164   -51.00000    0.04991    0.07500 =
         0.07892   -0.00236   -0.01239   -0.00676
AFIX  33
H51A  2    0.171136    0.898943    0.509468   -51.00000   -1.50000
H51B  2    0.207712    0.930526    0.483989   -51.00000   -1.50000
H51C  2    0.222458    0.880759    0.491893   -51.00000   -1.50000
AFIX   0
C515  1    0.203819    0.960284    0.563650   -51.00000    0.03335    0.07700 =
         0.08653   -0.00847   -0.00680    0.00174
AFIX  33
H51D  2    0.169879    0.953043    0.571404   -51.00000   -1.50000
H51E  2    0.221206    0.971129    0.589067   -51.00000   -1.50000
H51F  2    0.203766    0.982763    0.541314   -51.00000   -1.50000
AFIX   0
C514  1    0.231251    0.877507    0.577656   -51.00000    0.04538    0.08130 =
         0.09124    0.02165    0.00980    0.00196
AFIX  33
H51G  2    0.197589    0.870107    0.586155   -51.00000   -1.50000
H51H  2    0.246114    0.852719    0.562703   -51.00000   -1.50000
H51I  2    0.250632    0.884423    0.603308   -51.00000   -1.50000
AFIX   0
C541  1    0.240545    0.868690    0.311729   -61.00000    0.07205    0.11322 =
         0.21376   -0.03847   -0.00142   -0.02235
AFIX  33
H54A  2    0.204833    0.864781    0.310295   -61.00000   -1.50000
H54B  2    0.248410    0.899754    0.309940   -61.00000   -1.50000
H54C  2    0.256069    0.853283    0.287728   -61.00000   -1.50000
AFIX   0
C543  1    0.244713    0.803132    0.357129   -61.00000    0.07205    0.11322 =
         0.21376   -0.03847   -0.00142   -0.02235
AFIX  33
H54D  2    0.208951    0.800703    0.354226   -61.00000   -1.50000
H54E  2    0.260685    0.786530    0.334151   -61.00000   -1.50000
H54F  2    0.254845    0.791516    0.385089   -61.00000   -1.50000
AFIX   0
C542  1    0.237630    0.876152    0.391061   -61.00000    0.07205    0.11322 =
         0.21376   -0.03847   -0.00142   -0.02235
AFIX  33
H54G  2    0.201702    0.874144    0.389967   -61.00000   -1.50000
H54H  2    0.249439    0.864125    0.418340   -61.00000   -1.50000
H54I  2    0.247578    0.906712    0.388793   -61.00000   -1.50000
AFIX   0
C613  1    0.559512    1.051721    0.387850   -71.00000    0.04114    0.14711 =
         0.09645   -0.03149   -0.00541    0.01359
AFIX  33
H61A  2    0.538654    1.035793    0.408143   -71.00000   -1.50000
H61B  2    0.553653    1.040903    0.358670   -71.00000   -1.50000
H61C  2    0.594127    1.047385    0.395435   -71.00000   -1.50000
AFIX   0
C611  1    0.578372    1.127626    0.358920   -71.00000    0.04837    0.13845 =
         0.10783   -0.04951   -0.01247   -0.01898
AFIX  33
H61D  2    0.612652    1.127096    0.368579   -71.00000   -1.50000
H61E  2    0.576113    1.114846    0.330135   -71.00000   -1.50000
H61F  2    0.566671    1.157770    0.358052   -71.00000   -1.50000
AFIX   0
C612  1    0.551253    1.116879    0.437651   -71.00000    0.07365    0.17285 =
         0.09716   -0.04915   -0.02406    0.01493
AFIX  33
H61G  2    0.530127    1.098798    0.455865   -71.00000   -1.50000
H61H  2    0.585453    1.114124    0.447155   -71.00000   -1.50000
H61I  2    0.540937    1.147347    0.439857   -71.00000   -1.50000
AFIX   0
C721  1    0.500191    0.818105    0.825374   -81.00000    0.10835    0.07285 =
         0.08434    0.00275   -0.00295   -0.03297
AFIX  33
H72A  2    0.475606    0.794836    0.824120   -81.00000   -1.50000
H72B  2    0.485452    0.845420    0.815479   -81.00000   -1.50000
H72C  2    0.528071    0.810610    0.806857   -81.00000   -1.50000
AFIX   0
C722  1    0.542927    0.779938    0.879311   -81.00000    0.12677    0.04618 =
         0.10854    0.01187   -0.00701   -0.01797
AFIX  33
H72D  2    0.518351    0.756682    0.877721   -81.00000   -1.50000
H72E  2    0.568045    0.775259    0.857216   -81.00000   -1.50000
H72F  2    0.558386    0.779716    0.907756   -81.00000   -1.50000
AFIX   0
C723  1    0.473247    0.833807    0.899618   -81.00000    0.11560    0.06644 =
         0.12140   -0.00006    0.02801   -0.03056
AFIX  33
H72G  2    0.449412    0.810015    0.897303   -81.00000   -1.50000
H72H  2    0.483405    0.837081    0.929660   -81.00000   -1.50000
H72I  2    0.458117    0.860923    0.889641   -81.00000   -1.50000
AFIX   0
C731  1    0.677183    0.820198    0.983385   -91.00000    0.12936    0.06359 =
         0.06107    0.02317   -0.04656    0.00188
AFIX  33
H73A  2    0.641560    0.815573    0.984325   -91.00000   -1.50000
H73B  2    0.690912    0.805371    0.958219   -91.00000   -1.50000
H73C  2    0.692179    0.808415    1.009548   -91.00000   -1.50000
AFIX   0
C733  1    0.668428    0.892631    1.022886   -91.00000    0.12063    0.08459 =
         0.05895    0.01181   -0.04657    0.01351
AFIX  33
H73D  2    0.676033    0.923621    1.019615   -91.00000   -1.50000
H73E  2    0.632837    0.888877    1.026013   -91.00000   -1.50000
H73F  2    0.685049    0.881267    1.048473   -91.00000   -1.50000
AFIX   0
C732  1    0.740754    0.880001    0.978727   -91.00000    0.11165    0.06715 =
         0.06824    0.01333   -0.04224    0.00877
AFIX  33
H73G  2    0.742711    0.911783    0.976851   -91.00000   -1.50000
H73H  2    0.757686    0.870094    1.004745   -91.00000   -1.50000
H73I  2    0.756419    0.867051    0.953415   -91.00000   -1.50000
AFIX   0
C746  1    0.799399    0.799036    0.816352  -101.00000    0.08014    0.06510 =
         0.14986    0.00042   -0.04230    0.03651
AFIX  33
H74A  2    0.811578    0.817388    0.792903  -101.00000   -1.50000
H74B  2    0.798668    0.815926    0.843057  -101.00000   -1.50000
H74C  2    0.821203    0.773914    0.819928  -101.00000   -1.50000
AFIX   0
C745  1    0.744288    0.756128    0.765932  -101.00000    0.12945    0.05693 =
         0.11635   -0.00431   -0.03914    0.03464
AFIX  33
H74D  2    0.754927    0.773104    0.740948  -101.00000   -1.50000
H74E  2    0.765099    0.730265    0.768795  -101.00000   -1.50000
H74F  2    0.710000    0.747173    0.762068  -101.00000   -1.50000
AFIX   0
C713  1    0.688439    1.030055    0.988392  -111.00000    0.12405    0.09229 =
         0.14483   -0.04012   -0.07634    0.02086
AFIX  33
H71A  2    0.696019    1.001418    0.976231  -111.00000   -1.50000
H71B  2    0.719070    1.044814    0.996272  -111.00000   -1.50000
H71C  2    0.667899    1.026472    1.014021  -111.00000   -1.50000
AFIX   0
C711  1    0.648560    1.101561    0.972590  -111.00000    0.13949    0.08405 =
         0.15144   -0.04671   -0.09193    0.01444
AFIX  33
H71D  2    0.630919    1.118620    0.950909  -111.00000   -1.50000
H71E  2    0.627872    1.098246    0.998163  -111.00000   -1.50000
H71F  2    0.679043    1.116588    0.980413  -111.00000   -1.50000
AFIX   0
C712  1    0.693038    1.060072    0.913257  -111.00000    0.12884    0.13144 =
         0.14894   -0.03759   -0.04426   -0.03228
AFIX  33
H71G  2    0.699812    1.030573    0.902871  -111.00000   -1.50000
H71H  2    0.675553    1.076455    0.890980  -111.00000   -1.50000
H71I  2    0.724093    1.074724    0.919977  -111.00000   -1.50000
AFIX   0
C572  1    0.602253    0.933045    0.284871  -121.00000    0.04787    0.07477 =
         0.10811    0.01310    0.00689   -0.00747
AFIX  33
H57D  2    0.635536    0.921197    0.287721  -121.00000   -1.50000
H57E  2    0.597291    0.943467    0.255424  -121.00000   -1.50000
H57F  2    0.598007    0.957270    0.305010  -121.00000   -1.50000
AFIX   0
C573  1    0.584365    0.872424    0.334251  -121.00000    0.06427    0.08259 =
         0.10170    0.01996    0.00159    0.00382
AFIX  33
H57G  2    0.619690    0.867370    0.330642  -121.00000   -1.50000
H57H  2    0.578748    0.889659    0.360288  -121.00000   -1.50000
H57I  2    0.567356    0.844438    0.336821  -121.00000   -1.50000
AFIX   0
C571  1    0.567506    0.864665    0.257117  -121.00000    0.05167    0.08133 =
         0.10714   -0.00823    0.01405    0.00197
AFIX  33
H57J  2    0.601192    0.853652    0.254648  -121.00000   -1.50000
H57K  2    0.545013    0.840328    0.262335  -121.00000   -1.50000
H57L  2    0.558258    0.879414    0.230391  -121.00000   -1.50000
AFIX   0
C747  1    0.731985    0.755942    0.842506  -101.00000    0.11570    0.07242 =
         0.12356    0.01982   -0.03272    0.02827
AFIX  33
H74G  2    0.698713    0.745206    0.836749  -101.00000   -1.50000
H74H  2    0.754410    0.731219    0.845840  -101.00000   -1.50000
H74I  2    0.731876    0.773230    0.868968  -101.00000   -1.50000
AFIX   0

PART 0
C3A   1    0.465463    1.056461    0.482638    11.00000    0.34047    0.48317 =
         0.29043   -0.11334   -0.07954   -0.00991
AFIX  23
H3AA  2    0.436227    1.054445    0.501475    11.00000   -1.20000
H3AB  2    0.458857    1.076512    0.458417    11.00000   -1.20000
AFIX   0

PART 2
C17A  1    0.980447    0.927146    0.529700    11.00000    0.34047    0.48317 =
         0.29043   -0.11334   -0.07954   -0.00991
AFIX  23
H17J  2    0.984059    0.923322    0.498268    11.00000   -1.20000
H17K  2    1.012717    0.933678    0.542911    11.00000   -1.20000
AFIX   0

PART 0
CL5   3    0.429151    1.013227    0.685372    11.00000    0.29498    0.49782 =
         0.22075   -0.15321   -0.00428    0.02287
CL6   3    0.497582    0.964733    0.727955    11.00000    0.29498    0.49782 =
         0.22075   -0.15321   -0.00428    0.02287
C1    1    0.481695    1.024205    0.724515    11.00000    0.34047    0.48317 =
         0.29043   -0.11334   -0.07954   -0.00991
AFIX  23
H1A   2    0.508314    1.042131    0.711984    11.00000   -1.20000
H1B   2    0.470577    1.036617    0.752217    11.00000   -1.20000
AFIX   0

PART 2
C881  1    0.684228    1.017906    0.503875  -131.00000    0.15086    0.06398 =
         0.06260    0.01171    0.06572    0.01501
AFIX  33
H88A  2    0.669471    1.045800    0.512019  -131.00000   -1.50000
H88B  2    0.715877    1.014491    0.518529  -131.00000   -1.50000
H88C  2    0.689344    1.017205    0.472708  -131.00000   -1.50000
AFIX   0
C882  1    0.600328    0.988570    0.493838  -131.00000    0.16657    0.10538 =
         0.04784   -0.01985   -0.01547    0.05810
AFIX  33
H88D  2    0.587486    1.017382    0.501316  -131.00000   -1.50000
H88E  2    0.604972    0.986724    0.462660  -131.00000   -1.50000
H88F  2    0.576951    0.966185    0.503073  -131.00000   -1.50000
AFIX   0
C883  1    0.670236    0.937159    0.505403  -131.00000    0.12954    0.06536 =
         0.05124   -0.00356    0.04946    0.00656
AFIX  33
H88G  2    0.646822    0.914735    0.514471  -131.00000   -1.50000
H88H  2    0.675159    0.935333    0.474256  -131.00000   -1.50000
H88I  2    0.701692    0.932619    0.520078  -131.00000   -1.50000
AFIX   0
PART 0
C125  1    0.426925    1.175369    0.555324    11.00000    0.14225    0.07006 =
         0.07558   -0.01487   -0.02317   -0.03195
AFIX  33
H12D  2    0.452724    1.153120    0.554985    11.00000   -1.50000
H12E  2    0.438119    1.200511    0.572040    11.00000   -1.50000
H12F  2    0.397140    1.163333    0.568454    11.00000   -1.50000
AFIX   0
C127  1    0.462633    1.206499    0.491655    11.00000    0.15009    0.11719 =
         0.09959   -0.02905   -0.00152   -0.06194
AFIX  33
H12G  2    0.456263    1.215858    0.462068    11.00000   -1.50000
H12H  2    0.474240    1.231343    0.508587    11.00000   -1.50000
H12I  2    0.487771    1.183662    0.491645    11.00000   -1.50000
AFIX   0
C126  1    0.377021    1.222406    0.515522    11.00000    0.15999    0.08935 =
         0.20008   -0.06471   -0.04431    0.02765
AFIX  33
H12J  2    0.367772    1.233213    0.487017    11.00000   -1.50000
H12K  2    0.348240    1.209424    0.529458    11.00000   -1.50000
H12L  2    0.389219    1.246602    0.533043    11.00000   -1.50000
AFIX   0
PART 2
C531  1    0.532627    0.802508    0.511699  -141.00000    0.05429    0.11003 =
         0.10387    0.03580    0.00681    0.03294
AFIX  33
H53A  2    0.510746    0.800228    0.536614  -141.00000   -1.50000
H53B  2    0.522397    0.781573    0.489692  -141.00000   -1.50000
H53C  2    0.566445    0.796188    0.520569  -141.00000   -1.50000
AFIX   0
C532  1    0.562212    0.856276    0.454609  -141.00000    0.05429    0.11003 =
         0.10387    0.03580    0.00681    0.03294
AFIX  33
H53D  2    0.558417    0.886401    0.444837  -141.00000   -1.50000
H53E  2    0.596612    0.850999    0.462362  -141.00000   -1.50000
H53F  2    0.552564    0.836385    0.431485  -141.00000   -1.50000
AFIX   0
C533  1    0.543906    0.880820    0.530623  -141.00000    0.05429    0.11003 =
         0.10387    0.03580    0.00681    0.03294
AFIX  33
H53G  2    0.522619    0.875409    0.555460  -141.00000   -1.50000
H53H  2    0.578285    0.876243    0.538863  -141.00000   -1.50000
H53I  2    0.539506    0.910870    0.520816  -141.00000   -1.50000
AFIX   0
HKLF 4

REM
REM R1 =  0.0941 for   32612 Fo > 4sig(Fo)  and  0.1949 for all   63790 data
REM   2972 parameters refined using   1535 restraints

END

WGHT      0.1035     33.6485

REM Highest difference peak  1.605,  deepest hole -1.035,  1-sigma level  0.111
Q1    1   0.4883  0.9410  0.7436  11.00000  0.05    1.61
Q2    1   0.6672  0.9617  0.6726  11.00000  0.05    1.26
Q3    1   0.6890  0.9041  0.7701  11.00000  0.05    1.15
Q4    1   0.5895  1.0206  0.6501  11.00000  0.05    0.98
Q5    1   0.6392  0.8874  0.8710  11.00000  0.05    0.92
Q6    1   0.5090  0.9856  0.7243  11.00000  0.05    0.92
Q7    1   0.4430  1.0076  0.6886  11.00000  0.05    0.87
Q8    1   0.4126  1.0212  0.6802  11.00000  0.05    0.74
Q9    1   0.4207  1.0791  0.2714  11.00000  0.05    0.73
Q10   1   0.3404  0.7994  0.4517  11.00000  0.05    0.69
Q11   1   0.4228  1.2325  0.4795  11.00000  0.05    0.67
Q12   1   0.9686  0.9211  0.5333  11.00000  0.05    0.64
Q13   1   0.5337  0.7907  0.4602  11.00000  0.05    0.63
Q14   1   0.3931  1.1218  0.3672  11.00000  0.05    0.63
Q15   1   0.4823  1.0479  0.4807  11.00000  0.05    0.60
Q16   1   0.4608  1.0007  0.4584  11.00000  0.05    0.60
Q17   1   0.6629  1.0219  0.6711  11.00000  0.05    0.59
Q18   1   0.3968  1.1333  0.2637  11.00000  0.05    0.56
Q19   1   0.6619  1.1987  0.6184  11.00000  0.05    0.55
Q20   1   0.4870  1.0428  0.9105  11.00000  0.05    0.55
;
_shelx_res_checksum               92503
_shelx_hkl_file
;
   0   0  -5 67.8673 87.9156   2
   0   0   6 81391.2 1036.22   2
   0   0  -6 83139.3 1035.11   2
   0   0  -6 78873.7 696.082   1
   0   0   6 84056.5 683.313   1
   0   0   7-148.007 103.340   2
   0   0  -7-48.3442 140.279   2
   0   0   7 47.1283 61.3724   1
   0   0  -8 215.736 168.671   2
   0   0   8 25.8743 51.8006   1
   0   0   8 271.427 152.613   2
   0   0  -9 89.0725 134.228   2
   0   0   9 110.915 124.038   2
   0   0   9-92.8986 60.4667   1
   0   0 -10 1665.33 210.057   2
   0   0  10 1522.04 127.682   1
   0   0  10 1608.91 202.591   2
   0   0 -11-95.8806 168.989   2
   0   0  11 21.4850 54.5957   1
   0   0 -12 9966.19 525.905   2
   0   0  12 10132.5 319.858   1
   0   0 -13 53.7922 195.595   2
   0   0  13 5.68416 76.1516   1
   0   0  14 1783.64 163.344   1
   0   0 -14 1459.68 284.203   2
   0   0  15-23.6135 87.8299   1
   0   0 -15-170.601 213.470   2
   0   0 -16 19040.7 843.578   2
   0   0  16 20854.4 510.745   1
   0   0  17 238.203 101.651   1
   0   0 -17-161.915 241.538   2
   0   0  18 3629.71 234.411   1
   0   0 -18 4157.22 442.085   2
   0   0 -19 238.573 231.377   2
   0   0  19 216.104 84.4406   1
   0   0  20 1291.64 150.144   1
   0   0 -20 1402.46 314.438   2
   0   0 -21 13.4390 249.547   2
   0   0  21 30.1564 69.4981   1
   0   0 -22 14121.6 852.254   2
   0   0  22 14052.6 465.869   1
   0   0 -23 256.974 283.157   2
   0   0  23 64.2485 69.8620   1
   0   0  24 14816.0 482.204   1
   0   0 -24 14750.8 922.548   2
   0   0 -25 285.170 302.323   2
   0   0  25 162.185 82.3674   1
   0   0  26 249.806 91.0910   1
   0   0 -26 55.1351 272.755   2
   0   0 -27 79.8250 275.043   2
   0   0 -28 962.554 346.777   2
   0   0 -29-476.204 326.935   2
   0   0 -30 6796.49 734.676   2
   0   0 -31 82.8106 320.576   2
   0   0 -32 779.702 315.179   2
   0   0 -33 420.311 368.724   2
   0   0 -34 1440.50 419.219   2
   0   0 -35-169.602 309.299   2
   0   0 -36 207.176 332.632   2
   0   0 -37 157.718 299.143   2
   0   0 -38 1834.88 477.090   2
   0   0 -39-428.095 341.781   2
   0   0 -40-81.8634 337.785   2
   0   0 -41-295.651 357.723   2
   0   1   5 47152.4 765.704   2
   0  -1  -5 47520.5 761.009   2
   0   1  -6 8063.72 317.683   2
   0   1   6 8316.65 262.210   1
   0  -1   6 7681.48 310.795   2
   0   1   6 7807.97 345.929   2
   0  -1  -6 7827.12 340.319   2
   0  -1   7 1982.82 191.540   2
   0   1   7 2177.81 221.273   2
   0   1  -7 1918.47 193.513   2
   0   1   7 2052.55 151.296   1
   0  -1  -7 1995.71 226.489   2
   0   1   8 19479.0 615.237   2
   0   1  -8 19904.8 565.033   2
   0   1   8 19422.9 443.529   1
   0  -1   8 19712.6 305.253   1
   0   1  -8 19277.0 343.073   1
   0  -1  -8 19593.8 616.209   2
   0  -1   8 19728.0 574.238   2
   0   1   9 25940.0 527.048   1
   0  -1  -9 26029.4 743.865   2
   0  -1   9 24487.1 684.638   2
   0   1  -9 24987.2 414.878   1
   0  -1   9 26317.2 381.442   1
   0   1  -9 25181.5 676.441   2
   0   1   9 24384.4 731.366   2
   0  -1  10 24469.0 723.023   2
   0   1  10 25988.5 544.841   1
   0  -1 -10 25969.1 776.550   2
   0   1 -10 25108.9 716.246   2
   0   1  10 23577.2 760.182   2
   0  -1  10 25464.5 400.338   1
   0   1 -11 4211.38 331.664   2
   0   1  11 3766.99 221.790   1
   0  -1  11 4441.75 176.065   1
   0  -1  11 4203.01 330.025   2
   0  -1 -11 3945.60 345.028   2
   0  -1  12 22906.9 415.237   1
   0   1  12 20865.1 520.581   1
   0  -1 -12 21099.4 780.105   2
   0   1 -12 21918.9 746.104   2
   0   1  13 4692.32 268.361   1
   0  -1  13 5259.52 206.812   1
   0  -1 -13 4906.39 416.671   2
   0   1 -13 5357.30 404.516   2
   0  -1 -14 7198.31 522.649   2
   0  -1  14 7087.14 252.209   1
   0   1 -14 6747.95 470.048   2
   0   1  14 6883.83 319.085   1
   0  -1 -15 1014.65 287.898   2
   0  -1  15 1322.15 128.688   1
   0   1  15 1104.39 156.418   1
   0   1 -15 1386.04 292.922   2
   0   1 -16 13667.9 686.862   2
   0  -1  16 14757.4 379.171   1
   0  -1 -16 12999.9 717.885   2
   0   1  16 14024.7 466.660   1
   0   1  17 740.865 146.150   1
   0   1 -17 439.714 226.069   2
   0  -1 -17 623.739 289.409   2
   0  -1  17 631.530 99.1319   1
   0   1 -18 107.491 227.174   2
   0  -1  18 180.370 69.1324   1
   0   1  18 153.827 106.743   1
   0  -1 -18 311.122 235.561   2
   0   1  19 10184.3 423.281   1
   0   1 -19 9433.72 651.517   2
   0  -1  19 9957.21 334.162   1
   0  -1 -19 10287.0 690.116   2
   0  -1  20 6756.03 285.101   1
   0   1 -20 6924.66 553.523   2
   0  -1 -20 6992.36 581.024   2
   0   1  20 7435.31 367.926   1
   0   1  21 163.610 103.173   1
   0   1 -21 120.617 238.033   2
   0  -1  21 59.5421 57.0907   1
   0  -1 -21 72.8625 263.185   2
   0  -1  22 160.137 67.0073   1
   0   1  22 166.362 100.783   1
   0  -1 -22-251.611 320.493   2
   0   1 -22 181.717 253.137   2
   0  -1  23 9.93734 53.6880   1
   0   1 -23 188.845 270.350   2
   0   1  23 3.40636 85.0206   1
   0  -1 -23-372.098 328.563   2
   0  -1  24 767.455 110.818   1
   0   1 -24 557.763 298.114   2
   0  -1 -24 786.540 337.719   2
   0   1  24 677.289 129.024   1
   0  -1  25 101.744 57.0716   1
   0   1  25 63.5118 84.4768   1
   0  -1 -25 264.576 334.340   2
   0   1 -25-59.3686 266.041   2
   0   1  26-47.4050 87.8645   1
   0   1 -26-284.491 304.385   2
   0  -1 -26-194.267 302.889   2
   0   1 -27 71.9686 296.998   2
   0  -1 -27 147.887 288.609   2
   0   1 -28 326.372 320.138   2
   0  -1 -28 168.130 277.420   2
   0  -1 -29 203.648 301.269   2
   0   1 -29 212.413 314.226   2
   0   1 -30-16.8648 308.483   2
   0  -1 -30 97.7163 341.068   2
   0   1 -31 1458.71 433.598   2
   0  -1 -31 2312.20 487.094   2
   0   1 -32-153.194 318.117   2
   0  -1 -32-180.209 307.573   2
   0   1 -33 938.356 367.902   2
   0  -1 -33 137.049 283.549   2
   0   1 -34 1838.76 478.488   2
   0  -1 -34 1594.02 475.356   2
   0   1 -35 675.665 363.775   2
   0  -1 -35 699.056 410.845   2
   0   1 -36 954.941 362.537   2
   0  -1 -36 978.831 398.583   2
   0   1 -37-557.526 368.979   2
   0  -1 -37-294.896 325.572   2
   0   1 -38 1896.43 479.951   2
   0  -1 -38 1763.19 485.865   2
   0  -1 -39 190.170 344.671   2
   0   1 -39 433.637 347.234   2
   0   1 -40-245.250 311.352   2
   0  -1 -40 503.831 406.688   2
   0  -1 -41-5.92177 321.071   2
   0  -1 -42 1124.20 455.728   2
   0   2  -5 6124.21 227.201   2
   0  -2   5 6185.40 230.171   2
   0   2   5 6009.09 248.736   1
   0   2   5 5351.31 288.429   2
   0  -2  -5 6123.83 299.709   2
   0   2   6 14145.4 490.736   2
   0  -2  -6 14651.6 495.053   2
   0   2  -6 15346.5 397.023   2
   0   2   6 14146.9 394.783   1
   0  -2   6 14970.6 392.969   2
   0   2   7 6959.07 292.111   1
   0  -2  -7 7026.51 371.562   2
   0  -2   7 7127.22 311.491   2
   0   2   7 6947.40 373.945   2
   0   2  -7 7039.67 305.170   2
   0   2   8 6714.31 298.285   1
   0  -2  -8 6636.60 392.653   2
   0   2   8 6582.02 380.573   2
   0   2  -8 7097.74 338.933   2
   0  -2   8 7143.33 339.001   2
   0  -2   9 68921.7 1097.99   2
   0   2   9 69888.0 960.574   1
   0  -2  -9 73211.9 1270.67   2
   0   2   9 69271.6 1266.37   2
   0   2  -9 71490.8 1085.71   2
   0   2  10 3757.77 239.585   1
   0  -2 -10 3899.44 340.251   2
   0  -2  10 3681.92 122.463   1
   0   2 -10 3746.15 280.881   2
   0   2 -10 3283.78 147.170   1
   0  -2  10 3934.96 296.812   2
   0   2 -11 1681.49 113.281   1
   0   2  11 1375.01 160.588   1
   0  -2  11 1626.28 93.0308   1
   0  -2  11 1806.38 224.417   2
   0   2 -11 1768.77 241.395   2
   0  -2 -11 1256.93 211.726   2
   0   2 -12-73.4724 153.926   2
   0   2  12 154.739 96.5920   1
   0  -2  12 188.297 128.053   2
   0  -2 -12 205.626 216.418   2
   0  -2  12 154.721 44.8930   1
   0  -2 -13 7511.57 518.346   2
   0  -2  13 8854.19 232.348   1
   0   2 -13 8134.10 478.930   2
   0   2  13 8119.84 383.505   1
   0   2  14 2249.65 230.129   1
   0  -2 -14 2395.02 361.417   2
   0  -2  14 2354.48 131.576   1
   0   2 -14 1882.14 287.493   2
   0  -2 -15 35115.3 1136.79   2
   0  -2  15 36202.4 501.733   1
   0   2  15 34936.5 800.481   1
   0   2 -15 34356.8 1011.99   2
   0   2 -16 7872.36 525.744   2
   0  -2  16 7767.39 240.638   1
   0   2  16 7682.79 398.872   1
   0  -2 -16 7931.19 580.810   2
   0   2  17 426.877 133.816   1
   0  -2  17 824.462 92.4219   1
   0  -2 -17 644.969 260.379   2
   0   2 -17 708.487 228.223   2
   0   2  18 791.407 161.252   1
   0  -2  18 644.888 82.8127   1
   0  -2 -18 877.459 307.225   2
   0   2 -18 586.265 222.254   2
   0  -2  19 8658.46 277.531   1
   0   2 -19 9310.21 612.295   2
   0  -2 -19 9195.04 694.819   2
   0   2  19 8990.57 439.911   1
   0   2 -20 4601.79 488.454   2
   0  -2  20 4428.03 202.906   1
   0   2  20 4481.59 315.272   1
   0  -2 -20 4604.22 529.985   2
   0   2 -21 53409.3 1523.91   2
   0  -2 -21 56347.3 1653.19   2
   0   2  21 52474.0 1046.63   1
   0  -2  21 53313.8 692.052   1
   0   2 -22 8066.79 627.176   2
   0  -2 -22 8100.31 695.434   2
   0   2  22 7928.60 428.461   1
   0  -2  22 7945.79 274.588   1
   0  -2  23 5973.62 238.291   1
   0  -2 -23 5862.41 630.127   2
   0   2  23 5276.47 356.940   1
   0   2 -23 5041.44 536.923   2
   0  -2 -24 3215.69 486.120   2
   0   2  24 3660.85 298.550   1
   0  -2  24 3465.75 183.098   1
   0   2 -24 3704.77 460.886   2
   0   2  25 1039.79 165.454   1
   0   2 -25 815.563 336.715   2
   0  -2 -25 858.588 337.694   2
   0  -2 -26-308.083 328.773   2
   0   2  26-7.89801 95.7118   1
   0   2 -26-29.5019 296.623   2
   0  -2 -27 992.079 381.638   2
   0   2 -27 728.850 348.341   2
   0   2  27 314.230 109.592   1
   0   2 -28 1142.01 402.052   2
   0  -2 -28 1335.57 417.664   2
   0  -2 -29 6727.92 731.922   2
   0   2 -29 7236.58 707.283   2
   0  -2 -30-355.580 355.272   2
   0   2 -30 85.9842 270.530   2
   0   2 -31 492.071 296.195   2
   0  -2 -31-123.252 310.773   2
   0  -2 -32 24.3436 299.187   2
   0   2 -32 11.8445 278.539   2
   0   2 -33 2616.84 504.350   2
   0  -2 -33 2552.00 555.550   2
   0  -2 -34 551.894 399.646   2
   0   2 -34 87.4122 300.836   2
   0   2 -35-55.7142 258.145   2
   0  -2 -35 752.027 431.576   2
   0   2 -36 58.9439 261.297   2
   0  -2 -36 359.007 327.386   2
   0  -2 -37-75.4666 365.251   2
   0   2 -37-98.5895 353.755   2
   0   2 -38-23.7066 280.846   2
   0  -2 -38-565.963 410.680   2
   0  -2 -39 68.9611 323.837   2
   0   2 -39-224.931 331.527   2
   0  -2 -40 15.9508 338.082   2
   0  -2 -41 232.405 326.732   2
   0  -2 -42 639.439 438.620   2
   0  -2 -43 192.909 336.077   2
   0   3   5 20043.3 561.841   2
   0   3  -5 20074.9 361.172   2
   0  -3  -5 19780.5 558.533   2
   0  -3   5 19749.4 380.430   2
   0  -3   6 6712.18 259.255   2
   0   3   6 7070.11 365.519   2
   0   3  -6 7520.15 265.093   2
   0  -3  -6 7706.09 389.050   2
   0   3  -7 24359.9 508.586   2
   0   3   7 24975.6 586.270   1
   0  -3   7 24575.6 531.914   2
   0   3   7 24269.5 691.120   2
   0  -3  -7 25508.2 710.460   2
   0  -3  -8 451.384 184.965   2
   0   3   8 188.270 133.909   2
   0  -3   8 442.723 123.326   2
   0   3   8 523.143 125.780   1
   0   3  -8 295.875 101.456   2
   0   3  -9 29414.9 669.937   2
   0  -3   9 29287.9 683.234   2
   0  -3  -9 29152.3 834.222   2
   0   3   9 27364.6 826.627   2
   0   3   9 29747.3 686.306   1
   0  -3 -10 13863.1 607.789   2
   0  -3  10 13068.4 496.772   2
   0   3  10 13134.6 478.584   1
   0   3 -10 12629.3 477.618   2
   0  -3 -11 5760.09 437.485   2
   0   3 -11 6056.66 354.999   2
   0   3  11 5926.31 337.496   1
   0  -3  11 5601.73 354.409   2
   0   3  12-4.88521 125.062   1
   0  -3 -12 58.1155 194.615   2
   0   3 -12 9.95592 143.270   2
   0  -3  12 96.8639 118.585   2
   0   3 -12 183.104 49.0585   1
   0  -3  12 121.425 28.0802   1
   0  -3  13 36.1594 29.9437   1
   0   3  13-185.627 148.412   1
   0   3 -13-159.162 147.833   2
   0  -3 -13-229.366 246.641   2
   0  -3  14 12234.2 237.190   1
   0   3  14 13388.3 524.605   1
   0  -3 -14 12916.5 696.709   2
   0   3 -14 13101.6 596.731   2
   0  -3  15 1563.76 93.3532   1
   0  -3 -15 1213.31 265.545   2
   0   3 -15 1661.64 278.851   2
   0   3  15 1729.18 221.089   1
   0   3 -16 594.567 219.215   2
   0  -3  16 467.095 57.7169   1
   0   3  16 294.571 145.381   1
   0  -3 -16 508.717 263.419   2
   0   3  17 3126.54 274.852   1
   0  -3  17 3301.70 140.916   1
   0   3 -17 3102.93 351.537   2
   0  -3 -17 3222.49 438.503   2
   0  -3  18 1515.73 99.4979   1
   0  -3 -18 1591.65 350.676   2
   0   3  18 1510.18 215.525   1
   0   3 -18 1639.44 295.113   2
   0  -3  19 10028.3 252.100   1
   0   3 -19 11194.0 665.832   2
   0  -3 -19 10326.7 713.260   2
   0   3  19 10887.6 502.999   1
   0   3  20 83.1012 113.433   1
   0   3 -20 94.3130 209.374   2
   0  -3  20 114.734 42.8029   1
   0  -3 -20-107.767 344.111   2
   0  -3  21 2943.60 141.926   1
   0   3  21 3289.63 291.399   1
   0   3 -21 2788.75 377.880   2
   0  -3 -21 2616.58 441.892   2
   0  -3  22 1932.62 116.729   1
   0   3  22 1690.13 223.574   1
   0   3 -22 2184.83 381.555   2
   0  -3 -22 1554.49 373.218   2
   0  -3  23 1017.57 87.2910   1
   0  -3 -23 642.588 342.384   2
   0   3 -23 890.692 258.159   2
   0   3  23 1223.77 201.116   1
   0  -3  24-30.8516 33.5610   1
   0  -3 -24 261.843 298.842   2
   0   3 -24 19.9458 248.602   2
   0   3  24-7.01850 104.691   1
   0  -3 -25 247.106 320.630   2
   0   3 -25 307.248 257.357   2
   0   3  25 233.865 110.151   1
   0   3  26 191.623 115.018   1
   0   3 -26-207.978 300.959   2
   0  -3 -26 278.958 333.535   2
   0   3  27 93.6554 111.461   1
   0   3 -27 85.2228 298.253   2
   0  -3 -27 194.953 319.824   2
   0   3 -28 5068.91 571.561   2
   0  -3 -28 4324.22 578.151   2
   0  -3 -29-4.70627 317.686   2
   0   3 -29 434.946 304.728   2
   0  -3 -30 1881.46 487.778   2
   0   3 -30 1170.12 328.659   2
   0   3 -31 602.995 268.551   2
   0  -3 -31 723.462 385.840   2
   0   3 -32 88.2282 263.730   2
   0  -3 -32 265.324 356.910   2
   0   3 -33 2125.33 445.337   2
   0  -3 -33 2391.00 535.865   2
   0   3 -34 1093.14 376.704   2
   0  -3 -34 464.111 333.384   2
   0   3 -35 515.971 323.853   2
   0  -3 -35 231.499 305.378   2
   0  -3 -36 1212.86 407.436   2
   0   3 -36 1280.09 372.770   2
   0  -3 -37 89.9777 310.395   2
   0   3 -37 297.228 283.847   2
   0  -3 -38-211.132 309.471   2
   0  -3 -39-158.250 356.385   2
   0  -3 -40 2640.61 595.974   2
   0  -3 -41-69.2686 375.116   2
   0  -3 -42 346.130 384.202   2
   0  -3 -43-344.814 381.842   2
   0  -4  -3 21637.5 512.256   2
   0  -4  -4 15818.6 483.338   2
   0   4   4 15766.6 484.533   2
   0  -4  -5 95075.8 1245.62   2
   0   4   5 91794.6 1230.16   2
   0  -4   5 93223.9 739.474   2
   0   4  -6 3554.34 167.624   2
   0  -4   6 3403.60 178.777   2
   0   4   6 3399.35 275.080   2
   0  -4  -6 3796.68 296.267   2
   0  -4   7 12945.7 373.005   2
   0   4  -7 13186.1 352.995   2
   0  -4  -7 13423.0 545.315   2
   0   4   7 12578.6 521.874   2
   0  -4  -8 1900.21 266.809   2
   0   4   8 1712.19 204.352   1
   0  -4   8 1998.65 173.721   2
   0   4   8 1933.20 244.807   2
   0   4  -8 1739.83 166.146   2
   0  -4  -9 1496.09 274.579   2
   0   4   9 1124.51 177.486   1
   0  -4   9 1156.49 148.125   2
   0   4  -9 1008.42 140.470   2
   0  -4  10 14366.4 493.818   2
   0  -4 -10 15837.0 673.569   2
   0   4 -10 14029.3 474.427   2
   0   4  10 14058.5 529.626   1
   0  -4  11 1431.47 192.301   2
   0  -4 -11 1358.59 274.890   2
   0   4  11 1280.39 202.384   1
   0   4 -11 1055.38 180.541   2
   0  -4 -12 591.444 209.765   2
   0   4  12 742.763 162.363   1
   0   4 -12 1286.67 201.804   2
   0  -4  12 1038.67 176.329   2
   0   4  13 22124.7 712.156   1
   0   4 -13 22543.1 699.317   2
   0  -4 -13 23160.9 904.349   2
   0  -4  13 22660.6 741.329   2
   0  -4 -14 5907.01 511.505   2
   0   4  14 5996.26 393.304   1
   0   4 -14 6017.30 408.638   2
   0   4 -15 1048.72 230.001   2
   0   4  15 1295.23 217.787   1
   0  -4 -15 688.695 263.349   2
   0   4 -16 776.732 208.605   2
   0   4  16 691.990 152.207   1
   0  -4 -16 624.274 281.998   2
   0  -4  16 1034.14 70.2933   1
   0   4  17 965.898 196.267   1
   0  -4 -17 561.376 264.460   2
   0  -4  17 980.566 68.5246   1
   0   4 -17 971.111 228.894   2
   0  -4  18 655.275 58.4810   1
   0  -4 -18 718.476 276.075   2
   0   4  18 448.050 151.002   1
   0   4 -18 945.049 245.102   2
   0  -4  19 2758.75 112.130   1
   0   4 -19 3353.64 369.753   2
   0   4  19 2643.46 277.745   1
   0  -4 -19 2601.24 432.261   2
   0   4  20 1915.08 243.349   1
   0  -4  20 1914.92 94.6869   1
   0   4 -20 2027.57 343.227   2
   0  -4 -20 1854.56 352.217   2
   0  -4  21 8814.51 196.030   1
   0   4  21 8807.11 501.989   1
   0   4 -21 10725.9 646.728   2
   0  -4 -21 9027.40 732.912   2
   0   4  22 4099.44 354.860   1
   0   4 -22 3686.87 442.757   2
   0  -4 -22 3726.15 515.027   2
   0   4  23 6460.89 439.587   1
   0   4 -23 6746.16 579.245   2
   0  -4 -23 5236.29 579.306   2
   0   4  24 3673.85 341.791   1
   0   4 -24 4223.54 474.445   2
   0  -4 -24 2871.45 500.998   2
   0   4 -25 352.763 239.326   2
   0  -4 -25 879.691 411.171   2
   0   4  25 633.553 175.555   1
   0  -4 -26 133.253 320.162   2
   0   4  26-100.072 129.291   1
   0   4 -26-191.763 261.709   2
   0  -4 -27 2340.20 479.045   2
   0   4  27 2199.50 276.668   1
   0   4 -27 2251.94 402.628   2
   0   4 -28 3091.84 453.457   2
   0  -4 -28 2429.98 486.148   2
   0  -4 -29 871.341 417.899   2
   0   4 -29 1163.76 344.531   2
   0   4 -30 4547.45 547.564   2
   0  -4 -30 4124.04 621.307   2
   0   4 -31-152.994 283.257   2
   0  -4 -31 101.021 376.014   2
   0   4 -32 578.431 325.785   2
   0  -4 -32 576.828 374.310   2
   0  -4 -33 2262.36 557.677   2
   0   4 -33 2163.82 426.763   2
   0  -4 -34 785.656 415.107   2
   0   4 -34 115.887 270.193   2
   0   4 -35 236.886 298.844   2
   0  -4 -35 306.634 354.820   2
   0   4 -36-144.314 306.643   2
   0  -4 -36 1036.66 417.418   2
   0  -4 -37 174.395 354.209   2
   0  -4 -38 759.512 405.583   2
   0  -4 -39 5.70976 371.470   2
   0  -4 -40 715.402 467.047   2
   0  -4 -41-202.293 361.151   2
   0  -4 -42 502.040 362.214   2
   0  -4 -43 311.978 356.086   2
   0  -5  -2 5312.73 265.096   2
   0   5   3 1397.59 175.092   2
   0  -5  -3 1556.38 185.270   2
   0  -5  -4 2311.14 222.209   2
   0   5   4 2486.37 221.854   2
   0   5   5 2429.43 235.830   2
   0  -5  -5 2642.96 256.104   2
   0   5   6-68.1620 97.7241   2
   0  -5   6 49.6223 65.7877   2
   0  -5  -6 156.908 172.497   2
   0  -5  -7 4749.03 360.941   2
   0   5   7 4199.09 333.073   2
   0  -5   7 4474.04 213.205   2
   0   5  -8 1448.15 128.806   2
   0  -5  -8 1280.14 249.809   2
   0   5  -8 1518.86 80.7631   1
   0  -5   8 1386.72 138.690   2
   0  -5  -9 3358.10 329.262   2
   0   5  -9 2485.09 186.324   2
   0   5   9 3049.59 278.211   1
   0  -5   9 2745.99 197.178   2
   0   5  -9 2476.86 96.7662   1
   0   5 -10 14077.6 442.813   2
   0   5  10 13745.7 557.503   1
   0  -5 -10 13440.3 647.583   2
   0  -5  10 14399.5 477.506   2
   0  -5  11 22089.5 630.234   2
   0   5 -11 20952.3 585.585   2
   0   5  11 21316.1 700.202   1
   0  -5 -11 20600.7 822.345   2
   0   5 -12 1359.84 201.002   2
   0   5  12 998.442 204.940   1
   0  -5  12 1393.39 197.525   2
   0  -5 -12 1006.26 277.649   2
   0   5  13 3144.68 319.060   1
   0   5 -13 3165.70 287.505   2
   0  -5  13 3256.31 302.836   2
   0  -5 -13 2824.50 374.954   2
   0   5 -14 16556.5 620.555   2
   0  -5 -14 16098.5 814.008   2
   0   5  14 16299.4 652.232   1
   0  -5 -15 21739.0 954.365   2
   0   5 -15 23132.4 758.656   2
   0   5  15 22710.1 768.805   1
   0   5  16 824.817 206.772   1
   0   5 -16 743.656 213.982   2
   0  -5 -16 623.079 285.560   2
   0   5  17 6679.21 445.583   1
   0   5 -17 6699.29 457.463   2
   0  -5 -17 6969.91 584.787   2
   0  -5 -18 678.639 320.006   2
   0   5  18 1171.39 216.333   1
   0   5 -18 973.272 245.926   2
   0   5 -19 37560.3 1106.27   2
   0   5  19 36448.5 1029.28   1
   0  -5 -19 37329.2 1355.51   2
   0   5 -20 3359.00 406.591   2
   0  -5 -20 3451.18 516.410   2
   0   5  20 3038.45 328.414   1
   0   5  21 320.761 153.194   1
   0  -5 -21 459.123 316.591   2
   0   5 -21 715.936 248.083   2
   0   5 -22 2407.19 358.726   2
   0  -5 -22 1759.53 388.787   2
   0   5  22 2290.83 287.205   1
   0  -5 -23 3599.54 541.191   2
   0   5 -23 4811.83 490.567   2
   0   5  23 4404.90 387.802   1
   0  -5 -24 2882.50 499.954   2
   0   5  24 3102.15 334.470   1
   0   5 -24 2370.25 383.491   2
   0   5  25 3364.16 346.818   1
   0  -5 -25 3150.40 532.534   2
   0   5 -25 2993.76 418.722   2
   0   5 -26 461.178 270.836   2
   0  -5 -26 736.883 339.254   2
   0   5  26 742.746 200.850   1
   0   5 -27-104.664 239.523   2
   0  -5 -27 125.198 343.788   2
   0   5  27 17.7821 146.279   1
   0   5  28 302.636 137.508   1
   0   5 -28 703.932 307.333   2
   0  -5 -28 504.896 370.721   2
   0   5 -29-188.410 262.816   2
   0  -5 -29 552.093 390.213   2
   0   5 -30 55.6374 229.039   2
   0  -5 -30 106.406 346.095   2
   0  -5 -31 1719.26 493.709   2
   0   5 -31 2299.25 421.390   2
   0   5 -32 268.493 293.158   2
   0  -5 -32 562.882 365.632   2
   0   5 -33 349.893 278.533   2
   0  -5 -33 81.9864 334.555   2
   0  -5 -34 100.544 347.557   2
   0   5 -34 51.0567 253.050   2
   0  -5 -35 284.379 348.677   2
   0  -5 -36 188.550 349.196   2
   0  -5 -37 1840.75 554.607   2
   0  -5 -38 738.477 437.536   2
   0  -5 -39 1285.51 532.243   2
   0  -5 -40 1546.33 517.777   2
   0  -5 -41 758.553 421.049   2
   0  -5 -42 107.342 318.527   2
   0  -5 -43 70.4915 369.759   2
   0  -6   0 14792.8 371.299   2
   0  -6  -1 16057.4 430.199   2
   0  -6  -2 47466.6 792.223   2
   0  -6  -3 100759. 1228.12   2
   0   6   3 100476. 1223.93   2
   0   6   4 26033.8 674.113   2
   0  -6  -4 28025.6 698.017   2
   0   6   5 8140.30 415.795   2
   0  -6  -5 8737.32 432.050   2
   0   6   6 11719.5 508.743   2
   0  -6   6 11355.1 259.298   2
   0  -6  -6 12226.8 533.003   2
   0   6   7 22711.7 750.835   2
   0  -6  -7 24139.7 772.642   2
   0  -6   7 23404.5 431.821   2
   0  -6   8 11024.5 335.972   2
   0  -6  -8 10824.5 558.607   2
   0   6  -9 7430.59 194.042   1
   0  -6   9 7134.52 301.014   2
   0   6   9 7894.05 444.876   1
   0  -6  -9 8062.18 502.496   2
   0   6 -10 14809.8 253.265   1
   0  -6  10 15652.5 475.877   2
   0   6 -10 15556.1 437.850   2
   0   6  10 15796.8 632.309   1
   0  -6 -10 15136.3 705.884   2
   0   6 -11 355.797 46.7000   1
   0   6 -11 535.063 120.147   2
   0  -6 -11 462.331 222.210   2
   0   6  11 689.664 211.546   1
   0  -6  11 453.137 119.549   2
   0  -6 -12 61.4421 244.059   2
   0   6 -12 15.4329 112.595   2
   0  -6  12 40.2404 105.916   2
   0   6  12-79.6264 188.729   1
   0  -6  13 98.5464 117.617   2
   0   6 -13 50.3911 127.808   2
   0   6  13-57.2138 178.417   1
   0  -6 -13-174.281 313.998   2
   0  -6 -14 137.330 264.718   2
   0   6  14 652.229 223.752   1
   0  -6  14 493.274 157.779   2
   0   6 -14 562.913 176.994   2
   0   6  15 3952.55 375.205   1
   0  -6 -15 4437.93 503.163   2
   0   6 -15 4200.15 336.163   2
   0  -6 -16 12497.7 770.118   2
   0   6 -16 12911.2 583.585   2
   0   6  16 14698.4 685.240   1
   0  -6 -17 3010.78 452.076   2
   0   6 -17 2367.25 289.528   2
   0   6  17 2732.43 317.557   1
   0   6 -18 2724.19 315.648   2
   0  -6 -18 3772.51 479.535   2
   0   6  18 3417.72 356.125   1
   0   6 -19 318.263 230.999   2
   0   6  19 221.770 168.400   1
   0  -6 -19 474.002 349.696   2
   0  -6 -20 1404.91 397.580   2
   0   6 -20 1306.08 261.251   2
   0   6  20 1752.57 275.001   1
   0  -6 -21 13496.9 909.505   2
   0   6 -21 14502.4 728.207   2
   0   6  21 12836.7 666.237   1
   0   6 -22 8681.95 590.400   2
   0  -6 -22 7664.52 716.417   2
   0   6  22 8134.84 538.908   1
   0   6 -23 271.945 222.092   2
   0  -6 -23 32.3024 359.224   2
   0   6  23 72.6036 144.212   1
   0  -6 -24 4268.27 569.215   2
   0   6 -24 4367.29 460.529   2
   0   6  24 4829.28 425.575   1
   0   6 -25 115.887 214.918   2
   0   6  25 211.997 151.915   1
   0  -6 -25 14.2326 338.334   2
   0  -6 -26 1500.72 431.761   2
   0   6 -26 2271.37 374.448   2
   0   6  26 1393.17 254.992   1
   0  -6 -27 185.229 318.981   2
   0   6 -27-206.836 225.297   2
   0   6  27 37.2981 134.721   1
   0  -6 -28 421.333 328.570   2
   0   6 -28 117.714 225.829   2
   0   6  28 205.954 151.426   1
   0  -6 -29 4915.23 701.177   2
   0   6 -29 5731.70 592.108   2
   0  -6 -30 425.546 401.775   2
   0   6 -30 323.992 265.933   2
   0  -6 -31 1023.87 442.872   2
   0   6 -31 1850.52 389.321   2
   0  -6 -32 1059.53 470.286   2
   0   6 -32 1145.97 342.308   2
   0  -6 -33 161.808 356.424   2
   0  -6 -34 302.124 305.568   2
   0  -6 -35-290.867 380.562   2
   0  -6 -36 502.206 363.205   2
   0  -6 -37 2278.18 589.270   2
   0  -6 -38 1285.49 506.896   2
   0  -6 -39 595.733 383.179   2
   0  -6 -40 914.507 485.999   2
   0  -6 -41 840.065 483.922   2
   0  -6 -42 572.629 453.101   2
   0  -7   0 950.135 150.422   2
   0  -7  -1 4927.54 274.131   2
   0  -7  -2 9669.89 388.040   2
   0  -7  -3 81.1608 140.693   2
   0   7   4 16500.8 557.336   2
   0  -7  -4 16475.0 574.694   2
   0  -7  -5 21988.2 701.973   2
   0   7   5 23211.7 690.526   2
   0   7   6 37577.4 922.651   2
   0  -7  -6 38306.1 951.950   2
   0  -7  -7 11027.3 548.557   2
   0  -7   7 10849.2 275.264   2
   0  -7  -8 4513.49 387.371   2
   0  -7   8 5035.68 213.236   2
   0  -7  -9 43112.1 1141.17   2
   0  -7   9 42398.5 682.684   2
   0  -7 -10 6174.65 482.588   2
   0   7 -10 6135.67 189.702   1
   0   7  10 5908.84 439.227   1
   0  -7  10 5852.81 283.881   2
   0   7  11 32310.1 962.863   1
   0  -7 -11 32500.7 1071.25   2
   0   7 -11 32194.8 413.946   1
   0  -7  11 30924.9 690.446   2
   0   7  12-94.7354 215.600   1
   0  -7  12-52.1514 116.829   2
   0  -7 -12-262.535 288.328   2
   0   7 -12 5.45050 32.3111   1
   0   7 -13 11410.4 226.605   1
   0   7 -13 11426.9 449.989   2
   0  -7 -13 11993.9 727.456   2
   0  -7  13 11993.0 494.823   2
   0   7  13 11469.7 617.202   1
   0   7  14 337.877 225.825   1
   0  -7 -14-286.911 351.776   2
   0  -7  14 179.471 129.761   2
   0   7 -14 82.5693 131.316   2
   0   7  15 19250.2 803.210   1
   0   7 -15 18790.7 629.693   2
   0  -7 -15 18944.1 935.403   2
   0   7 -16 2162.49 253.448   2
   0  -7 -16 2203.91 383.652   2
   0   7  16 2079.46 296.946   1
   0  -7 -17 80.8110 280.336   2
   0   7 -17 87.6473 173.116   2
   0   7  17 96.2001 171.911   1
   0   7 -18 781.994 220.463   2
   0  -7 -18 867.499 389.388   2
   0   7  18 309.843 180.712   1
   0   7 -19 54498.7 1255.20   2
   0  -7 -19 55319.5 1752.12   2
   0   7  19 55646.7 1403.15   1
   0   7  20 6263.43 487.634   1
   0   7 -20 7980.13 513.147   2
   0  -7 -20 6580.77 658.726   2
   0   7  21 71.0155 166.776   1
   0   7 -21 68.6785 201.850   2
   0  -7 -21 24.1540 377.205   2
   0   7  22 286.249 174.923   1
   0  -7 -22-224.270 387.757   2
   0   7 -22-137.117 208.840   2
   0   7  23 3674.19 389.381   1
   0   7 -23 3369.07 379.090   2
   0  -7 -23 3377.88 514.262   2
   0   7  24 1056.63 229.671   1
   0   7 -24 1157.52 285.530   2
   0  -7 -24 891.480 385.530   2
   0  -7 -25 515.540 401.054   2
   0   7 -25 1272.80 289.713   2
   0   7  25 1123.05 261.839   1
   0   7 -26 710.890 298.233   2
   0  -7 -26 1168.86 429.853   2
   0   7  26 941.922 251.527   1
   0  -7 -27 422.168 367.891   2
   0   7  27 589.347 203.295   1
   0   7 -27 743.694 253.111   2
   0   7  28-62.7768 143.351   1
   0  -7 -28-86.0438 378.180   2
   0   7 -28-21.4987 237.066   2
   0   7  29-205.443 153.672   1
   0  -7 -29-108.104 336.761   2
   0   7 -29-103.552 227.252   2
   0  -7 -30 1741.12 482.581   2
   0  -7 -31 1206.93 436.015   2
   0  -7 -32 886.261 462.905   2
   0  -7 -33 653.453 413.446   2
   0  -7 -34 866.699 473.296   2
   0  -7 -35 567.305 425.536   2
   0  -7 -36-472.938 413.290   2
   0  -7 -37 1014.20 502.909   2
   0  -7 -38 554.234 430.994   2
   0  -7 -39 766.177 433.329   2
   0  -7 -40 1040.90 463.957   2
   0  -7 -41 2030.33 542.047   2
   0  -7 -42 630.163 446.322   2
   0  -8   0 50159.4 767.944   2
   0  -8  -1 31628.5 658.719   2
   0  -8  -2 311.612 131.029   2
   0  -8  -3 150.726 128.289   2
   0  -8  -4 657.425 167.590   2
   0  -8  -5 185.446 152.305   2
   0   8   5-175.331 145.218   2
   0  -8  -6 285.329 193.924   2
   0  -8  -7 12262.8 596.068   2
   0  -8   7 12053.5 271.212   2
   0  -8  -8 4674.32 406.770   2
   0  -8   8 4263.05 185.657   2
   0  -8  -9 277.980 228.515   2
   0  -8   9 108.081 69.7932   2
   0  -8  10 15192.7 430.372   2
   0  -8 -10 15259.7 748.211   2
   0   8  11 4334.90 414.232   1
   0  -8  11 3670.87 242.783   2
   0  -8 -11 4356.07 454.965   2
   0   8 -11 4153.86 169.445   1
   0  -8 -12 53.8183 270.325   2
   0   8  12 136.346 199.029   1
   0   8 -12 474.851 67.9855   1
   0  -8  12 337.472 129.707   2
   0  -8  13 19411.6 599.328   2
   0   8 -13 18257.4 311.415   1
   0   8  13 19250.5 819.386   1
   0  -8 -13 18180.2 901.857   2
   0   8 -14 8728.64 209.857   1
   0   8  14 8941.77 581.547   1
   0  -8 -14 9019.56 675.654   2
   0  -8  14 9352.84 440.953   2
   0   8  15 786.641 243.446   1
   0  -8  15 822.163 177.219   2
   0   8 -15 541.995 56.6204   1
   0  -8 -15 570.546 284.483   2
   0  -8 -16 3467.30 457.692   2
   0   8  16 4282.58 416.788   1
   0  -8 -17 6456.21 610.220   2
   0   8  17 6485.00 498.691   1
   0   8  18 17970.9 829.555   1
   0   8 -18 19106.3 696.072   2
   0  -8 -18 17676.8 992.531   2
   0   8 -19 243.498 172.244   2
   0  -8 -19 306.521 374.495   2
   0   8  19 223.725 178.089   1
   0   8 -20 628.171 199.495   2
   0   8  20 661.189 224.636   1
   0  -8 -20 488.725 361.735   2
   0   8 -21 5378.09 435.491   2
   0  -8 -21 4754.49 581.127   2
   0   8  21 5176.04 477.502   1
   0   8 -22 464.584 199.506   2
   0  -8 -22-181.242 389.026   2
   0   8  22 201.815 171.557   1
   0   8 -23-304.202 217.479   2
   0   8  23-94.5707 182.382   1
   0  -8 -23-128.086 409.270   2
   0   8  24 163.206 176.049   1
   0  -8 -24-481.669 458.880   2
   0   8  25 651.339 240.004   1
   0  -8 -25 550.188 438.696   2
   0   8  26 470.901 203.364   1
   0  -8 -26 182.867 340.518   2
   0  -8 -27 181.591 352.104   2
   0   8  27-110.331 188.799   1
   0   8  28 154.107 179.167   1
   0  -8 -28 219.464 415.311   2
   0   8  29 2936.15 383.755   1
   0  -8 -29 3264.87 593.023   2
   0  -8 -30 353.233 390.017   2
   0  -8 -31 3185.97 612.703   2
   0  -8 -32 352.675 420.415   2
   0  -8 -33-203.606 390.496   2
   0  -8 -34 373.232 423.490   2
   0  -8 -35 720.844 411.398   2
   0  -8 -36 728.012 433.557   2
   0  -8 -37 972.417 486.284   2
   0  -8 -38 1929.79 524.268   2
   0  -8 -39 450.005 416.840   2
   0  -8 -40 248.609 431.796   2
   0  -8 -41 1434.10 571.243   2
   0  -9   0 68.1275 105.430   2
   0  -9   1 15862.1 433.716   2
   0  -9  -1 13699.1 472.059   2
   0  -9  -2 106.413 116.054   2
   0  -9  -3 4805.61 332.857   2
   0  -9  -4 11317.9 513.037   2
   0  -9  -5 22817.9 755.636   2
   0  -9  -6 48769.5 1144.52   2
   0  -9  -7 19991.6 770.272   2
   0  -9  -8 16008.6 716.531   2
   0  -9   8 15220.9 324.770   2
   0  -9  -9 6887.65 505.499   2
   0  -9   9 6965.73 253.301   2
   0  -9  10 2947.64 188.841   2
   0  -9 -10 3000.20 381.483   2
   0  -9  11 1170.90 138.658   2
   0   9  11 1022.68 299.286   1
   0  -9 -11 979.615 305.508   2
   0   9  12 21087.8 879.322   1
   0   9 -12 21313.0 400.651   1
   0  -9  12 20422.2 552.121   2
   0  -9 -12 20827.7 939.578   2
   0   9  13 6143.72 538.836   1
   0  -9 -13 6180.71 574.264   2
   0   9 -13 5905.61 205.191   1
   0  -9  13 6350.40 331.965   2
   0  -9  14 20290.2 616.019   2
   0   9  14 20243.4 890.894   1
   0   9 -14 19670.2 341.695   1
   0  -9 -14 20566.8 985.836   2
   0  -9  15 6074.98 377.770   2
   0   9 -15 6414.44 188.709   1
   0   9  15 6930.53 541.493   1
   0  -9 -15 7107.48 622.132   2
   0  -9  16 8302.11 459.085   2
   0  -9 -16 7392.20 619.547   2
   0   9 -16 7915.81 195.690   1
   0   9  16 8268.83 584.141   1
   0   9  17-303.887 247.829   1
   0  -9 -17-395.498 379.633   2
   0  -9 -18 4856.81 565.364   2
   0   9  18 5008.52 473.786   1
   0   9  19 2737.90 379.637   1
   0  -9 -19 1602.02 345.265   2
   0  -9 -20 470.230 339.646   2
   0   9  20 521.515 223.004   1
   0  -9 -21-145.697 375.150   2
   0   9  21 53.8115 174.526   1
   0   9  22 932.766 265.254   1
   0  -9 -22 1213.07 374.241   2
   0   9  23 2579.96 377.316   1
   0  -9 -23 2655.87 549.589   2
   0  -9 -24 678.083 371.426   2
   0   9  24 225.364 174.229   1
   0  -9 -25 594.476 352.405   2
   0   9  25 685.937 239.197   1
   0  -9 -26 2817.46 565.952   2
   0   9  26 2056.98 342.744   1
   0  -9 -27 2939.56 586.426   2
   0   9  27 3825.42 454.820   1
   0   9  28-14.2637 167.003   1
   0  -9 -28-141.272 362.857   2
   0   9  29 2094.54 342.029   1
   0  -9 -29 1468.44 414.296   2
   0  -9 -30 361.540 373.680   2
   0  -9 -31 547.003 381.184   2
   0  -9 -32 1931.54 544.376   2
   0  -9 -33 1408.93 477.825   2
   0  -9 -34 3942.31 716.021   2
   0  -9 -35 193.163 381.888   2
   0  -9 -36-100.774 394.980   2
   0  -9 -37 2470.51 643.202   2
   0  -9 -38 57.3457 393.942   2
   0  -9 -39 912.764 455.997   2
   0  -9 -40 842.198 442.256   2
   0  -9 -41-96.5186 340.162   2
   0 -10   0 12619.8 450.234   2
   0 -10  -1 4978.17 314.853   2
   0 -10   1 5330.83 272.585   2
   0 -10   2 5754.49 253.936   2
   0 -10  -2 5468.55 344.695   2
   0 -10  -3 43225.6 979.619   2
   0 -10  -4 9678.73 494.993   2
   0 -10  -5 11263.8 556.452   2
   0 -10  -6 489.288 200.187   2
   0 -10  -7 2037.64 297.245   2
   0 -10  -8 1182.29 258.271   2
   0 -10   8 1596.93 105.396   2
   0 -10  -9 3759.43 399.839   2
   0 -10   9 3599.89 172.609   2
   0 -10  10 2713.52 168.948   2
   0 -10 -10 2646.70 346.518   2
   0 -10 -11 753.640 303.748   2
   0  10  11 602.848 256.456   1
   0 -10  11 543.705 104.524   2
   0 -10 -12 10301.1 689.777   2
   0  10  12 9724.18 638.049   1
   0 -10  12 9921.81 367.699   2
   0  10 -13 322.032 68.4725   1
   0  10  13 136.808 230.697   1
   0 -10  13 321.371 104.232   2
   0 -10 -13 499.350 308.971   2
   0 -10 -14 15475.1 889.727   2
   0 -10  14 15446.9 529.020   2
   0  10 -14 16046.3 348.878   1
   0  10  14 17327.2 839.529   1
   0 -10  15 730.770 151.957   2
   0 -10 -15 643.564 333.581   2
   0  10  15 617.754 242.394   1
   0  10 -15 611.563 69.5977   1
   0  10 -16 5003.86 175.323   1
   0 -10  16 5034.68 352.077   2
   0  10  16 5795.59 517.360   1
   0 -10 -16 5582.22 580.532   2
   0  10 -17 5238.82 164.029   1
   0 -10 -17 5946.55 566.590   2
   0  10  17 6202.68 523.465   1
   0 -10 -18 5880.64 598.125   2
   0  10  18 6343.49 533.321   1
   0 -10 -19-393.188 427.177   2
   0  10  19-10.9981 205.552   1
   0  10  20 950.482 270.304   1
   0 -10 -20 1060.06 325.251   2
   0  10  21 5368.98 528.155   1
   0 -10 -21 5641.13 631.670   2
   0 -10 -22 4121.98 607.854   2
   0  10  22 4119.82 473.035   1
   0  10  23 3894.66 459.633   1
   0 -10 -23 3411.45 598.092   2
   0 -10 -24 80.7965 363.843   2
   0  10  24 635.097 260.119   1
   0 -10 -25 515.821 419.976   2
   0  10  25 186.540 217.276   1
   0  10  26 1224.75 297.751   1
   0 -10 -26 1246.71 436.011   2
   0  10  27-74.4731 187.881   1
   0 -10 -27-177.970 368.914   2
   0  10  28 280.479 217.225   1
   0 -10 -28-73.8550 351.528   2
   0  10  29-99.0577 209.041   1
   0 -10 -29-37.9316 357.579   2
   0 -10 -30 66.4372 346.258   2
   0  10  30 743.856 242.249   1
   0 -10 -31 1425.06 467.410   2
   0 -10 -32 587.107 442.620   2
   0 -10 -33-119.103 387.368   2
   0 -10 -34 451.725 459.352   2
   0 -10 -35 1145.23 480.485   2
   0 -10 -36-211.469 326.663   2
   0 -10 -37 982.117 463.469   2
   0 -10 -38 324.954 376.430   2
   0 -10 -39 370.917 396.673   2
   0 -10 -40 459.420 431.998   2
   0 -11   0 186.984 123.603   2
   0 -11   1 13104.6 439.758   2
   0 -11  -1 12420.4 489.103   2
   0 -11  -2 3803.05 297.866   2
   0 -11   2 3673.01 233.605   2
   0 -11  -3 1455.31 247.663   2
   0 -11  -4 16627.5 659.436   2
   0 -11  -5 42972.8 1094.22   2
   0 -11  -6-139.178 205.804   2
   0 -11  -7-32.8554 232.395   2
   0 -11  -8 7012.57 519.422   2
   0 -11   9 26285.6 417.975   2
   0 -11  -9 26925.3 995.425   2
   0 -11  10 286.779 73.1727   2
   0 -11 -10 286.637 259.359   2
   0 -11 -11 434.157 265.319   2
   0 -11  11 492.463 95.3941   2
   0  11  12 3772.42 457.853   1
   0 -11 -12 2519.82 394.719   2
   0 -11  12 2947.36 196.100   2
   0 -11 -13-36.1561 298.848   2
   0  11  13-41.0355 228.628   1
   0 -11  13 442.849 104.021   2
   0 -11 -14 2403.04 447.686   2
   0 -11  14 2493.14 209.946   2
   0  11  14 2598.21 393.657   1
   0  11 -14 2419.08 147.936   1
   0 -11  15 2649.43 231.316   2
   0 -11 -15 3486.22 475.573   2
   0  11 -15 2933.18 160.603   1
   0  11  15 3332.78 443.488   1
   0 -11 -16 9776.32 776.366   2
   0  11 -16 9028.72 254.728   1
   0  11  16 9068.98 669.074   1
   0 -11  16 9020.24 440.057   2
   0  11  17 2231.94 368.335   1
   0 -11  17 1994.27 221.977   2
   0  11 -17 2057.61 118.290   1
   0 -11 -17 2302.56 394.819   2
   0  11  18-56.5271 258.272   1
   0  11 -18 55.1467 24.7481   1
   0  11 -18 92.2790 41.4192   1
   0 -11 -18-271.531 477.521   2
   0  11  19 12672.2 781.408   1
   0 -11 -19 11396.9 855.427   2
   0  11  20 197.882 205.946   1
   0 -11 -20 403.063 358.820   2
   0  11  21 743.612 281.677   1
   0 -11 -21 342.764 373.434   2
   0  11  22 924.269 321.249   1
   0 -11 -22 1012.90 499.145   2
   0  11  23 1883.81 367.407   1
   0 -11 -23 1132.85 392.669   2
   0  11  24 63.9034 207.132   1
   0 -11 -24-110.473 389.312   2
   0  11  25 637.252 270.450   1
   0 -11 -25-327.707 368.476   2
   0  11  26 356.165 230.934   1
   0 -11 -26 385.226 356.356   2
   0  11  27 9879.06 747.380   1
   0 -11 -27 9146.04 924.934   2
   0  11  28 467.355 235.568   1
   0 -11 -28 435.702 420.111   2
   0  11  29 1476.35 327.648   1
   0 -11 -29 1308.27 467.158   2
   0 -11 -30-249.003 423.816   2
   0  11  30-36.6290 194.737   1
   0 -11 -31-470.376 503.481   2
   0 -11 -32 574.984 428.921   2
   0 -11 -33 132.730 346.549   2
   0 -11 -34 7.33114 353.045   2
   0 -11 -35-57.2123 394.727   2
   0 -11 -36 173.243 357.343   2
   0 -11 -37 479.595 431.964   2
   0 -11 -38 269.698 458.067   2
   0 -11 -39 111.011 458.401   2
   0 -11 -40 490.632 508.325   2
   0 -12   0 76467.8 1167.08   2
   0 -12   1 41.9971 124.413   2
   0 -12  -1-125.634 137.012   2
   0 -12  -2 114.320 143.200   2
   0 -12   2 100.109 98.5700   2
   0 -12  -3 33552.1 917.798   2
   0 -12   3 31156.9 614.973   2
   0 -12  -4 24786.4 813.919   2
   0 -12  -5 1765.49 297.476   2
   0 -12  -6 759.117 227.866   2
   0 -12  -7 6100.31 481.524   2
   0 -12  -8 17494.1 817.741   2
   0 -12  -9 3894.22 421.522   2
   0 -12  10 16975.8 348.324   2
   0 -12 -10 18357.6 881.117   2
   0 -12 -11 9531.25 673.689   2
   0 -12  11 8254.65 270.501   2
   0 -12  12-40.0520 65.8227   2
   0 -12 -12-10.2806 282.141   2
   0  12  12 343.110 242.533   1
   0 -12 -13 265.887 293.227   2
   0 -12  13 191.274 75.6402   2
   0  12  13 394.715 263.554   1
   0  12  14 310.600 217.222   1
   0 -12 -14 326.693 313.912   2
   0 -12  14 184.804 86.4052   2
   0  12 -15 1644.61 136.107   1
   0 -12  15 1245.21 164.344   2
   0 -12 -15 1656.98 436.256   2
   0  12  15 1822.93 390.959   1
   0  12 -16 4077.16 187.824   1
   0 -12 -16 4231.78 597.673   2
   0  12  16 5028.70 542.041   1
   0 -12  16 4361.83 297.539   2
   0  12  17 1561.69 322.159   1
   0  12 -17 1294.29 104.181   1
   0 -12  17 1225.66 174.578   2
   0 -12 -17 770.067 316.692   2
   0  12  18 7.65436 251.197   1
   0 -12  18 111.924 106.979   2
   0  12 -18 76.3146 36.2387   1
   0 -12 -18-225.390 399.197   2
   0  12  19-480.657 282.485   1
   0  12 -19 1.42706 24.0226   1
   0  12 -19 21.4464 33.3358   1
   0 -12 -19-57.1440 407.280   2
   0 -12 -20 747.274 454.152   2
   0  12  20 137.739 230.232   1
   0  12  21 2915.49 436.867   1
   0 -12 -21 3078.50 595.338   2
   0 -12 -22 8726.09 838.020   2
   0  12  22 8486.38 714.870   1
   0 -12 -23 1569.48 493.215   2
   0  12  23 2018.40 409.120   1
   0  12  24 268.560 233.050   1
   0 -12 -24-194.287 452.381   2
   0  12  25 138.717 221.691   1
   0 -12 -25-47.3653 429.449   2
   0  12  26 403.982 235.191   1
   0 -12 -26 141.425 364.863   2
   0 -12 -27-345.530 412.028   2
   0  12  27 259.198 227.132   1
   0  12  28 419.018 249.329   1
   0 -12 -28 770.984 450.203   2
   0 -12 -29 650.557 463.658   2
   0  12  29 1055.09 323.287   1
   0  12  30 230.103 175.469   1
   0 -12 -30 630.327 448.132   2
   0 -12 -31 655.477 438.844   2
   0 -12 -32 1011.65 476.747   2
   0 -12 -33 156.923 343.582   2
   0 -12 -34 436.972 452.866   2
   0 -12 -35 2196.38 629.208   2
   0 -12 -36 520.469 502.179   2
   0 -12 -37-797.596 557.559   2
   0 -12 -38-215.110 373.776   2
   0 -12 -39 1323.22 557.829   2
   0 -12 -40-477.107 405.927   2
   0 -13   0 242.688 187.482   2
   0 -13   1 81.2900 123.911   2
   0 -13  -1 13.7250 164.268   2
   0 -13   2 686.423 157.256   2
   0 -13  -2 388.241 170.010   2
   0 -13  -3 1655.43 273.636   2
   0 -13   3 1644.32 186.381   2
   0 -13   4 266.934 117.970   2
   0 -13  -4 115.207 208.284   2
   0 -13  -5 43.2337 214.587   2
   0 -13  -6 6894.02 514.242   2
   0 -13  -7 10229.6 629.060   2
   0 -13  -8 1155.42 296.411   2
   0 -13  -9 386.081 265.594   2
   0 -13 -10 15247.3 834.103   2
   0 -13  11 1708.57 116.994   2
   0 -13 -11 1655.31 354.091   2
   0 -13 -12 14883.2 848.657   2
   0  13  12 14970.7 872.237   1
   0 -13  12 14626.4 356.076   2
   0  13  13 1260.72 337.524   1
   0 -13 -13 1141.51 367.607   2
   0 -13  13 1063.70 121.778   2
   0 -13 -14 15510.1 931.218   2
   0 -13  14 15077.3 438.841   2
   0  13  14 16268.2 885.744   1
   0 -13  15 1776.58 178.134   2
   0  13 -15 1506.56 143.458   1
   0  13  15 2440.68 430.425   1
   0 -13 -15 2376.24 555.630   2
   0 -13 -16 57629.8 1817.74   2
   0 -13  16 53743.8 930.230   2
   0  13  16 57107.6 1713.81   1
   0  13 -16 54745.6 748.337   1
   0  13 -17 730.149 89.3067   1
   0 -13  17 780.240 148.519   2
   0  13  17 903.665 290.318   1
   0 -13 -17 725.068 406.024   2
   0 -13  18 5973.51 353.176   2
   0  13  18 6245.60 620.129   1
   0  13 -18 5799.56 217.656   1
   0 -13 -18 6243.10 678.744   2
   0  13 -19 7048.84 270.972   1
   0  13 -19 7624.20 227.544   1
   0 -13  19 7108.16 411.874   2
   0  13  19 8275.58 703.503   1
   0 -13 -19 8144.81 767.160   2
   0  13  20 1998.63 392.201   1
   0 -13 -20 1446.74 453.963   2
   0 -13 -21 180.493 376.289   2
   0  13  21-159.689 246.800   1
   0 -13 -22-83.7757 410.713   2
   0  13  22 224.056 224.250   1
   0  13  23-139.709 233.559   1
   0 -13 -23-509.563 423.795   2
   0  13  24 1623.43 365.586   1
   0 -13 -24 1794.50 484.196   2
   0  13  25 435.469 268.581   1
   0 -13 -25-44.4892 356.751   2
   0 -13 -26 1685.95 498.309   2
   0  13  26 2057.01 414.385   1
   0  13  27 4477.77 544.308   1
   0 -13 -27 3881.14 630.306   2
   0 -13 -28 601.117 512.626   2
   0  13  28 281.510 222.079   1
   0  13  29 61.5988 201.225   1
   0 -13 -29 103.629 356.545   2
   0 -13 -30 186.318 369.296   2
   0  13  30 198.971 216.708   1
   0  13  31 244.332 226.270   1
   0 -13 -31-2.05254 365.804   2
   0 -13 -32 249.511 430.944   2
   0 -13 -33-307.481 381.195   2
   0 -13 -34 4910.70 816.985   2
   0 -13 -35-347.985 422.472   2
   0 -13 -36 485.459 433.965   2
   0 -13 -37-419.378 419.415   2
   0 -13 -38 654.179 456.669   2
   0 -13 -39 1447.97 583.430   2
   0 -14   0 38747.7 923.532   2
   0 -14   1 11400.7 483.729   2
   0 -14  -1 11745.6 545.262   2
   0 -14  -2-17.0976 172.768   2
   0 -14   2 515.727 166.629   2
   0 -14  -3 5871.40 448.338   2
   0 -14   3 6626.89 326.091   2
   0 -14   4 16129.1 465.066   2
   0 -14  -4 16917.5 738.328   2
   0 -14   5 4266.31 221.084   2
   0 -14  -5 3980.56 394.530   2
   0 -14  -6-210.908 277.982   2
   0 -14   6 55.7034 76.4295   2
   0 -14  -7 15548.9 774.982   2
   0 -14  -8 10690.5 681.500   2
   0 -14  -9 4085.62 463.867   2
   0 -14 -10 445.224 265.024   2
   0 -14 -11 398.447 272.380   2
   0 -14  12 1006.90 88.5760   2
   0 -14 -12 1251.36 364.396   2
   0  14  12 1118.03 333.159   1
   0 -14 -13 16317.3 937.631   2
   0 -14  13 14734.2 353.311   2
   0  14  13 14855.6 879.569   1
   0  14  14 8596.71 712.667   1
   0 -14 -14 8417.53 746.401   2
   0 -14  14 7889.48 286.729   2
   0 -14 -15 20702.2 1077.28   2
   0  14  15 19733.4 1015.32   1
   0 -14  15 17734.8 464.309   2
   0 -14 -16 2600.18 451.955   2
   0  14 -16 2851.37 192.416   1
   0 -14  16 2527.00 200.751   2
   0  14  16 2903.92 458.981   1
   0  14 -17 557.236 91.1244   1
   0  14  17 928.904 344.816   1
   0 -14  17 430.881 113.830   2
   0 -14 -17 754.719 383.048   2
   0 -14 -18 60.4913 329.772   2
   0  14  18 212.330 255.251   1
   0 -14  18-226.830 116.592   2
   0  14 -18 45.3727 38.9888   1
   0  14 -19 144.860 71.7211   1
   0  14  19-183.678 293.409   1
   0 -14 -19-173.354 409.183   2
   0  14 -19 51.1876 36.9854   1
   0 -14 -20 1.45761 377.962   2
   0  14 -20 82.9219 50.6130   1
   0  14  20-346.791 323.421   1
   0  14  21 389.785 321.894   1
   0 -14 -21-480.654 456.510   2
   0  14  22 2278.62 444.563   1
   0 -14 -22 2286.60 548.760   2
   0 -14 -23 2233.01 537.223   2
   0  14  23 2217.79 432.150   1
   0 -14 -24-27.8465 359.908   2
   0  14  24 106.175 233.475   1
   0 -14 -25 385.259 379.000   2
   0  14  25 686.641 306.153   1
   0  14  26 535.418 280.073   1
   0 -14 -26 124.588 417.253   2
   0 -14 -27 607.436 433.361   2
   0  14  27 394.933 255.722   1
   0 -14 -28-733.659 479.842   2
   0  14  28 32.9710 226.614   1
   0  14  29 1171.89 336.678   1
   0 -14 -29 1345.59 493.317   2
   0 -14 -30 830.919 498.870   2
   0  14  30 522.350 274.700   1
   0  14  31 327.098 268.195   1
   0 -14 -31 213.890 371.274   2
   0 -14 -32 1354.19 570.116   2
   0 -14 -33 1057.59 553.908   2
   0 -14 -34 551.856 487.799   2
   0 -14 -35-118.262 376.020   2
   0 -14 -36 556.458 440.608   2
   0 -14 -37 956.788 520.904   2
   0 -14 -38 510.809 440.237   2
   0 -14 -39-410.430 418.921   2
   0 -15   0 356.135 181.652   2
   0 -15  -1 953.030 217.136   2
   0 -15   1 856.471 182.135   2
   0 -15   2 144.899 130.855   2
   0 -15  -2-84.2548 182.851   2
   0 -15  -3-112.604 213.150   2
   0 -15   3 41.6519 121.292   2
   0 -15   4 361.382 134.448   2
   0 -15  -4 204.961 211.811   2
   0 -15   5 35961.2 648.873   2
   0 -15  -5 37882.9 1147.05   2
   0 -15  -6 2722.60 377.700   2
   0 -15   6 2360.44 167.452   2
   0 -15   7 4685.65 206.413   2
   0 -15  -7 5080.84 498.261   2
   0 -15  -8 1828.74 348.075   2
   0 -15  -9 1243.03 311.224   2
   0 -15 -10 10231.4 724.044   2
   0 -15 -11 9345.82 707.843   2
   0 -15 -12 876.136 369.255   2
   0  15  12 496.985 285.409   1
   0 -15 -13 5467.51 624.214   2
   0  15  13 5874.84 611.594   1
   0 -15 -14 1969.20 462.022   2
   0 -15  14 1539.57 114.464   2
   0  15  14 1779.13 379.086   1
   0 -15 -15 53.5530 319.278   2
   0  15  15 711.269 284.804   1
   0 -15  15 432.190 79.4988   2
   0 -15 -16 1970.12 434.045   2
   0  15  16 2089.67 441.366   1
   0  15 -17 3571.49 211.025   1
   0 -15 -17 3121.66 509.458   2
   0  15  17 3981.89 559.567   1
   0 -15 -18 418.981 370.758   2
   0  15  18 1257.48 394.363   1
   0  15 -18 1077.16 117.243   1
   0 -15 -19 1961.02 453.101   2
   0  15  19 1464.74 331.322   1
   0  15 -19 2322.57 200.616   1
   0  15 -20 168.966 75.0560   1
   0  15  20-82.3384 273.904   1
   0 -15 -20-10.7005 441.244   2
   0 -15 -21 88.4588 376.390   2
   0  15  21 16.9313 254.339   1
   0 -15 -22-200.038 349.286   2
   0  15  22 282.795 286.438   1
   0  15  23 6692.00 686.689   1
   0 -15 -23 5432.26 733.766   2
   0  15  24-113.965 239.779   1
   0 -15 -24-69.7353 398.169   2
   0  15  25 192.057 252.251   1
   0 -15 -25-408.991 477.019   2
   0 -15 -26-142.503 410.083   2
   0  15  26 626.989 302.489   1
   0 -15 -27 209.600 399.927   2
   0  15  27 746.129 289.136   1
   0 -15 -28-166.672 352.278   2
   0  15  28-157.869 245.680   1
   0  15  29-123.147 233.404   1
   0 -15 -29 156.045 382.459   2
   0 -15 -30 120.982 435.359   2
   0  15  30 324.813 254.573   1
   0  15  31 610.765 271.285   1
   0 -15 -31 867.331 511.826   2
   0 -15 -32-298.011 420.951   2
   0 -15 -33 1068.46 552.166   2
   0 -15 -34 224.972 442.913   2
   0 -15 -35 263.919 423.794   2
   0 -15 -36 748.693 466.186   2
   0 -15 -37 1671.16 575.573   2
   0 -15 -38 178.442 427.988   2
   0 -16   0 572.441 170.452   2
   0 -16  -1 206.589 165.340   2
   0 -16   1 421.580 167.081   2
   0 -16  -2 2564.08 316.084   2
   0 -16   2 3034.52 276.436   2
   0 -16  -3 345.022 197.256   2
   0 -16   3 340.064 139.843   2
   0 -16  -4 2611.59 326.974   2
   0 -16   4 2601.28 215.848   2
   0 -16   5 32.1662 86.4801   2
   0 -16  -5 117.653 234.506   2
   0 -16   6 4190.46 230.012   2
   0 -16  -6 4336.32 441.572   2
   0 -16   7 3252.86 180.731   2
   0 -16  -7 3759.49 444.047   2
   0 -16  -8 3544.67 417.521   2
   0 -16   8 2685.72 143.296   2
   0 -16  -9 7265.42 624.559   2
   0 -16 -10 563.860 282.009   2
   0 -16 -11 5815.99 593.808   2
   0  16  12 921.428 292.577   1
   0 -16 -12 1484.07 430.523   2
   0  16  13 24536.2 1196.43   1
   0 -16 -13 26162.1 1233.32   2
   0 -16 -14 263.922 324.019   2
   0  16  14 176.306 251.964   1
   0 -16 -15 1634.77 417.474   2
   0  16  15 2729.03 456.938   1
   0  16  16 1285.38 385.556   1
   0 -16 -16 412.367 344.582   2
   0  16 -17 2081.35 179.310   1
   0 -16 -17 1469.46 463.954   2
   0  16  17 2394.62 459.003   1
   0 -16 -18 1716.54 487.566   2
   0  16 -18 1647.27 154.151   1
   0  16  18 1379.51 388.663   1
   0  16  19 35.7763 289.016   1
   0 -16 -19-264.500 424.896   2
   0  16 -19 116.437 102.503   1
   0  16  20-83.4854 278.618   1
   0 -16 -20-150.176 496.820   2
   0  16 -20 157.038 83.5045   1
   0  16  21-329.612 301.631   1
   0 -16 -21-64.2178 387.205   2
   0  16  22-103.533 272.897   1
   0 -16 -22 843.299 502.395   2
   0 -16 -23 613.088 426.678   2
   0  16  23 678.428 342.215   1
   0  16  24 2671.57 472.490   1
   0 -16 -24 1753.75 395.641   2
   0  16  25 2460.85 463.447   1
   0 -16 -25 2748.46 620.827   2
   0 -16 -26 481.286 423.238   2
   0  16  26 485.802 320.452   1
   0  16  27 601.868 316.969   1
   0 -16 -27 761.292 417.867   2
   0 -16 -28-683.233 474.866   2
   0  16  28 282.919 266.133   1
   0  16  29-42.5282 234.623   1
   0 -16 -29-107.999 410.839   2
   0 -16 -30 2585.10 638.371   2
   0  16  30 2533.78 461.997   1
   0  16  31-151.500 244.559   1
   0 -16 -31 43.3315 401.922   2
   0 -16 -32 360.153 437.683   2
   0 -16 -33 1641.90 597.122   2
   0 -16 -34 339.554 447.399   2
   0 -16 -35 107.279 363.406   2
   0 -16 -36 79.9082 409.906   2
   0 -16 -37-339.331 444.971   2
   0 -17   0 193.285 182.438   2
   0 -17   1 535.012 166.884   2
   0 -17  -1 483.434 184.097   2
   0 -17  -2 220.867 204.305   2
   0 -17   2 119.024 131.605   2
   0 -17   3 2655.79 268.084   2
   0 -17  -3 2834.35 351.128   2
   0 -17   4 69.0737 109.988   2
   0 -17  -4 92.1830 208.713   2
   0 -17  -5 1386.28 298.553   2
   0 -17   5 1372.18 157.930   2
   0 -17   6 11889.0 390.748   2
   0 -17  -6 13752.0 771.752   2
   0 -17   7 1176.19 119.971   2
   0 -17  -7 992.630 284.057   2
   0 -17  -8 328.684 255.568   2
   0 -17   8 410.512 68.2923   2
   0 -17  -9 876.680 323.124   2
   0 -17 -10 4648.38 534.662   2
   0 -17 -11 18899.6 1026.96   2
   0 -17 -12 3353.31 518.598   2
   0  17  12 3012.83 478.303   1
   0  17  13 362.749 304.899   1
   0 -17 -13 453.041 338.408   2
   0  17  14 3991.23 534.272   1
   0 -17 -14 4426.02 588.706   2
   0 -17 -15-229.941 352.181   2
   0  17  15 105.780 287.411   1
   0  17  16 6291.07 713.847   1
   0 -17 -16 5818.56 710.303   2
   0  17  17 9524.07 812.221   1
   0 -17 -17 8901.46 830.536   2
   0 -17 -18-468.387 470.396   2
   0  17  18 355.271 318.247   1
   0  17 -19 6291.56 367.235   1
   0  17  19 6848.38 732.260   1
   0 -17 -19 6248.32 731.929   2
   0  17 -20 2426.20 224.348   1
   0 -17 -20 2231.72 499.223   2
   0  17  20 2782.93 487.428   1
   0  17  21 2030.48 459.446   1
   0 -17 -21 1833.00 493.762   2
   0 -17 -22 549.889 459.776   2
   0  17  22 289.801 310.183   1
   0 -17 -23 9612.56 933.002   2
   0  17  23 8759.93 823.900   1
   0  17  24 530.292 348.151   1
   0 -17 -24-95.5226 401.655   2
   0 -17 -25 2635.05 592.257   2
   0  17  25 2870.61 505.423   1
   0  17  26-57.0772 278.003   1
   0 -17 -26-389.889 458.612   2
   0 -17 -27-146.283 412.175   2
   0  17  27 494.862 315.300   1
   0  17  28-228.581 276.255   1
   0 -17 -28-430.033 355.462   2
   0 -17 -29-576.540 422.139   2
   0  17  29 174.242 237.392   1
   0 -17 -30 1499.27 513.553   2
   0  17  30 1969.62 449.037   1
   0 -17 -31 903.509 510.974   2
   0  17  31 869.032 341.972   1
   0  17  32-238.708 283.126   1
   0 -17 -32-56.9706 437.647   2
   0 -17 -33 415.627 547.834   2
   0 -17 -34 865.385 515.049   2
   0 -17 -35 1546.41 607.978   2
   0 -17 -36-392.187 507.110   2
   0 -17 -37 964.257 538.841   2
   0 -18   0 55092.5 1226.06   2
   0 -18  -1 3993.47 381.954   2
   0 -18   1 4270.23 354.885   2
   0 -18   2 36.6440 139.387   2
   0 -18  -2-58.3815 196.251   2
   0 -18  -3 44968.9 1262.77   2
   0 -18   3 44842.4 964.163   2
   0 -18   4 8977.23 418.125   2
   0 -18  -4 9435.33 612.391   2
   0 -18   5-81.4145 107.054   2
   0 -18  -5-140.501 210.675   2
   0 -18  -6 342.302 278.577   2
   0 -18   6 179.227 82.1112   2
   0 -18   7 583.331 96.9618   2
   0 -18  -7 397.413 270.524   2
   0 -18   8 3546.48 178.110   2
   0 -18  -8 4834.21 522.298   2
   0 -18  -9 114.654 293.882   2
   0 -18 -10 310.801 302.648   2
   0  18  11-85.7537 289.402   1
   0 -18 -11 443.164 321.147   2
   0 -18 -12 533.064 308.635   2
   0  18  12 363.389 266.012   1
   0  18  13-30.5546 274.645   1
   0 -18 -13 250.823 312.466   2
   0  18  14 1367.73 416.742   1
   0 -18 -14 761.245 340.078   2
   0 -18 -15 701.723 367.707   2
   0  18  15 1391.62 402.516   1
   0  18  16 1445.06 406.980   1
   0 -18 -16 1368.60 456.912   2
   0  18  17 2804.05 508.888   1
   0 -18 -17 2229.26 501.353   2
   0 -18 -18 2461.25 526.766   2
   0  18  18 2354.84 469.375   1
   0  18  19 117.213 290.221   1
   0  18 -19 445.466 153.363   1
   0 -18 -19-277.982 453.465   2
   0 -18 -20 902.577 427.009   2
   0  18  20 1273.48 389.882   1
   0 -18 -21-726.570 537.130   2
   0  18  21 179.286 293.271   1
   0  18  22 63.1526 279.419   1
   0 -18 -22-135.475 412.753   2
   0 -18 -23 333.907 361.491   2
   0  18  23 1049.00 385.594   1
   0  18  24 3272.24 548.382   1
   0 -18 -24 3326.19 635.212   2
   0  18  25 985.976 338.281   1
   0 -18 -25 961.167 491.509   2
   0  18  26 2.42015 283.980   1
   0 -18 -26 545.970 432.273   2
   0 -18 -27-254.806 413.289   2
   0  18  27 363.328 298.213   1
   0  18  28 670.483 353.572   1
   0 -18 -28 517.261 499.174   2
   0 -18 -29 1064.60 492.163   2
   0  18  29 1273.31 389.062   1
   0 -18 -30 6619.57 902.465   2
   0  18  30 6242.38 725.161   1
   0  18  31 24.6431 220.547   1
   0 -18 -31 312.875 438.963   2
   0  18  32 754.789 307.857   1
   0 -18 -32 2642.10 667.162   2
   0 -18 -33 295.195 462.766   2
   0 -18 -34 670.295 506.626   2
   0 -18 -35 1017.03 535.097   2
   0 -18 -36 702.996 524.828   2
   0 -19   0 149.327 157.998   2
   0 -19  -1-45.4679 168.789   2
   0 -19   1-158.554 167.790   2
   0 -19  -2 436.456 198.309   2
   0 -19   2 96.6754 142.297   2
   0 -19   3 2658.21 280.227   2
   0 -19  -3 2656.73 362.537   2
   0 -19  -4 18024.5 838.393   2
   0 -19   4 18784.5 601.957   2
   0 -19   5 978.954 165.432   2
   0 -19  -5 737.688 247.148   2
   0 -19   6 407.324 113.813   2
   0 -19  -6 618.425 247.320   2
   0 -19   7 3360.28 206.562   2
   0 -19  -7 3413.60 448.080   2
   0 -19  -8 3.07918 319.606   2
   0 -19   8 68.8380 60.0129   2
   0 -19  -9 4247.96 533.320   2
   0 -19 -10 21602.9 1101.23   2
   0 -19 -11 5877.88 625.209   2
   0  19  11 5157.45 634.316   1
   0 -19 -12 2048.89 474.531   2
   0  19  12 1882.42 423.604   1
   0 -19 -13 2369.55 436.154   2
   0  19  13 3346.78 582.987   1
   0 -19 -14 1953.33 474.662   2
   0  19  14 2186.63 474.380   1
   0 -19 -15 1774.46 378.907   2
   0  19  15 2693.11 510.831   1
   0 -19 -16-61.3464 403.240   2
   0  19  16-148.806 340.772   1
   0  19  17 691.399 356.792   1
   0 -19 -17-563.619 443.954   2
   0  19  18 657.073 355.833   1
   0 -19 -18 621.224 396.732   2
   0  19 -18 898.600 206.709   1
   0 -19 -19 823.825 371.339   2
   0  19  19 1188.63 395.089   1
   0  19 -19 1290.39 218.363   1
   0  19  20-152.283 351.140   1
   0 -19 -20-191.661 429.241   2
   0  19  21 156.659 299.748   1
   0 -19 -21-408.933 407.912   2
   0 -19 -22 2670.19 581.311   2
   0  19  22 3474.36 570.066   1
   0 -19 -23 211.027 401.026   2
   0  19  23 67.0500 281.477   1
   0 -19 -24-203.896 371.105   2
   0  19  24-218.703 300.718   1
   0 -19 -25-379.769 403.854   2
   0  19  25 126.864 268.668   1
   0  19  26-12.1519 263.979   1
   0 -19 -26 237.795 383.499   2
   0  19  27 2643.62 529.768   1
   0 -19 -27 2534.59 585.872   2
   0 -19 -28 1924.62 586.618   2
   0  19  28 2238.77 491.766   1
   0  19  29 57.1806 256.956   1
   0 -19 -29 564.673 453.588   2
   0 -19 -30 298.841 363.514   2
   0  19  30 794.803 334.875   1
   0 -19 -31 270.991 430.242   2
   0  19  31 344.810 294.508   1
   0 -19 -32 723.971 457.273   2
   0  19  32 318.382 271.796   1
   0 -19 -33 189.446 414.832   2
   0 -19 -34-306.570 431.646   2
   0 -19 -35 967.134 488.220   2
   0 -19 -36-102.712 456.666   2
   0 -20   0 1943.22 294.414   2
   0 -20   1 6271.61 447.159   2
   0 -20  -1 6234.98 480.841   2
   0 -20   2 1237.82 227.534   2
   0 -20  -2 897.032 236.092   2
   0 -20   3 22591.0 741.506   2
   0 -20  -3 25000.8 970.122   2
   0 -20   4 9065.32 439.368   2
   0 -20  -4 9649.27 634.028   2
   0 -20  -5 1445.47 318.358   2
   0 -20   5 1416.91 198.368   2
   0 -20   6 1670.82 179.417   2
   0 -20  -6 1346.24 319.198   2
   0 -20  -7 1176.82 334.337   2
   0 -20   7 888.526 128.838   2
   0 -20  -8 547.730 287.889   2
   0 -20   8 475.449 82.4022   2
   0 -20  -9 6149.65 598.059   2
   0 -20 -10 3741.93 548.414   2
   0  20  11 2621.43 534.043   1
   0 -20 -11 2480.30 478.174   2
   0  20  12 2397.03 521.741   1
   0 -20 -12 2791.59 490.286   2
   0  20  13 2552.01 533.641   1
   0 -20 -13 2365.10 499.978   2
   0  20  14 3025.30 544.247   1
   0 -20 -14 2764.82 476.713   2
   0  20  15 2288.50 446.622   1
   0 -20 -15 2199.04 470.294   2
   0  20  16 799.077 412.078   1
   0 -20 -16-461.010 442.848   2
   0 -20 -17-943.958 496.656   2
   0  20  17 538.587 384.025   1
   0  20 -18 417.342 178.151   1
   0  20  18 23.8863 325.944   1
   0 -20 -18-403.405 399.742   2
   0  20  19 721.632 358.912   1
   0 -20 -19-43.7423 418.905   2
   0  20 -19 475.418 159.513   1
   0  20  20 509.786 361.521   1
   0 -20 -20 127.091 401.429   2
   0 -20 -21 4750.11 713.129   2
   0  20  21 5318.28 690.697   1
   0  20  22 933.545 412.059   1
   0 -20 -22 1074.66 460.822   2
   0  20  23 7387.71 828.756   1
   0 -20 -23 7167.33 837.795   2
   0  20  24 392.269 324.017   1
   0 -20 -24-555.776 499.762   2
   0  20  25-108.488 384.746   1
   0 -20 -25 583.590 426.201   2
   0 -20 -26 84.4195 357.139   2
   0  20  26 364.634 295.799   1
   0  20  27 414.653 332.659   1
   0 -20 -27 772.441 489.706   2
   0  20  28 278.619 359.047   1
   0 -20 -28 636.413 512.402   2
   0  20  29 3849.95 622.542   1
   0 -20 -29 4093.45 800.252   2
   0  20  30 1673.39 448.589   1
   0 -20 -30 681.242 406.809   2
   0 -20 -31-592.608 465.883   2
   0  20  31-89.0081 254.680   1
   0  20  32-217.121 290.178   1
   0 -20 -32-428.253 494.759   2
   0 -20 -33-74.4815 426.521   2
   0 -20 -34-354.234 426.408   2
   0 -20 -35-214.904 432.272   2
   0 -21   0 106.272 183.171   2
   0 -21  -1 8076.81 542.088   2
   0 -21   1 7620.15 499.161   2
   0 -21   2 15009.1 637.477   2
   0 -21  -2 14146.9 746.963   2
   0 -21   3 3416.98 326.393   2
   0 -21  -3 3393.89 407.119   2
   0 -21  -4 3669.54 422.043   2
   0 -21   4 3886.87 319.019   2
   0 -21   5 2595.73 250.641   2
   0 -21  -5 1744.90 335.468   2
   0 -21  -6 8512.69 657.259   2
   0 -21   6 7535.23 359.538   2
   0 -21   7 377.504 101.629   2
   0 -21  -7 487.172 334.975   2
   0 -21  -8 448.958 339.641   2
   0 -21   8-91.3232 69.2418   2
   0 -21  -9 699.001 294.850   2
   0 -21 -10 2115.06 448.757   2
   0  21  10 1570.79 438.461   1
   0 -21 -11 708.139 372.466   2
   0  21  11 801.092 379.598   1
   0 -21 -12 367.331 324.649   2
   0  21  12 687.851 396.932   1
   0  21  13 1627.79 470.507   1
   0 -21 -13 750.167 314.852   2
   0  21  14 148.871 319.751   1
   0 -21 -14-126.770 383.510   2
   0 -21 -15 8127.04 813.109   2
   0  21  15 9209.19 890.588   1
   0 -21 -16 1673.99 416.583   2
   0  21  16 3024.55 558.698   1
   0 -21 -17 1129.85 461.070   2
   0  21  17 884.039 418.466   1
   0  21 -17 784.673 224.875   1
   0 -21 -18-172.467 401.546   2
   0  21 -18 419.901 185.143   1
   0  21  18 875.222 406.677   1
   0  21  19 1146.02 454.074   1
   0 -21 -19 761.309 412.836   2
   0 -21 -20 1783.81 502.350   2
   0  21  20 1318.75 444.795   1
   0 -21 -21-427.713 457.415   2
   0  21  21 59.5254 325.028   1
   0 -21 -22 3967.34 692.113   2
   0  21  22 4295.02 651.333   1
   0  21  23 1495.14 472.991   1
   0 -21 -23 1315.32 502.557   2
   0  21  24 819.639 333.972   1
   0 -21 -24 907.407 518.763   2
   0  21  25 1142.03 371.697   1
   0 -21 -25 1438.79 512.742   2
   0  21  26 623.812 291.867   1
   0 -21 -26 1681.10 604.765   2
   0  21  27 538.004 331.992   1
   0 -21 -27 795.122 430.667   2
   0 -21 -28 345.826 433.407   2
   0  21  28 1367.83 441.151   1
   0  21  29 913.157 416.757   1
   0 -21 -29-165.086 404.656   2
   0 -21 -30-254.053 459.395   2
   0  21  30 14.1915 308.377   1
   0 -21 -31 627.639 433.971   2
   0  21  31 1355.85 404.343   1
   0  21  32-98.1934 273.234   1
   0 -21 -32-440.263 484.669   2
   0  21  33-238.081 290.341   1
   0 -21 -33-32.3089 434.472   2
   0 -21 -34 646.620 463.926   2
   0 -21 -35 856.546 527.722   2
   0 -22   0 20294.0 831.339   2
   0 -22   1 9608.21 578.291   2
   0 -22  -1 9057.36 590.858   2
   0 -22   2 3135.25 344.314   2
   0 -22  -2 2968.61 390.498   2
   0 -22  -3 584.599 228.182   2
   0 -22   3 1021.93 216.080   2
   0 -22  -4 1520.04 329.193   2
   0 -22   4 1293.89 219.091   2
   0 -22   5 26.3033 115.046   2
   0 -22  -5 379.947 301.854   2
   0 -22  -6 590.243 332.385   2
   0 -22   6 194.200 118.438   2
   0 -22   7 7138.54 330.205   2
   0 -22  -7 8361.02 692.836   2
   0 -22   8 90.2550 64.0450   2
   0 -22  -8 948.068 408.043   2
   0 -22  -9 2294.79 426.494   2
   0  22  10-146.745 296.541   1
   0 -22 -10 41.1181 282.844   2
   0  22  11 9522.33 886.519   1
   0 -22 -11 9436.71 794.894   2
   0 -22 -12 2608.51 476.397   2
   0  22  12 2951.67 567.084   1
   0 -22 -13-844.190 441.901   2
   0  22  13 481.488 302.440   1
   0 -22 -14-341.340 377.215   2
   0  22  14 583.667 376.613   1
   0  22  15 1578.88 505.596   1
   0 -22 -15 1566.17 437.500   2
   0  22  16 2558.32 579.646   1
   0 -22 -16 3079.79 588.243   2
   0 -22 -17 2891.21 598.050   2
   0  22  17 3857.44 651.407   1
   0  22 -17 2925.86 362.827   1
   0  22 -18 2770.34 341.954   1
   0  22  18 4025.52 672.074   1
   0 -22 -18 2630.20 575.693   2
   0  22  19 431.584 351.449   1
   0 -22 -19 260.649 354.374   2
   0 -22 -20 985.627 461.923   2
   0  22  20 1409.26 465.736   1
   0  22  21 536.974 368.811   1
   0 -22 -21-31.9291 353.768   2
   0  22  22 1186.68 428.762   1
   0 -22 -22 735.827 446.735   2
   0  22  23 1901.17 494.061   1
   0 -22 -23 1087.93 442.179   2
   0  22  24 879.093 357.127   1
   0 -22 -24 614.954 422.164   2
   0 -22 -25 417.010 444.594   2
   0  22  25-35.9598 291.244   1
   0  22  26 3136.51 607.151   1
   0 -22 -26 3609.72 726.030   2
   0 -22 -27 387.489 391.259   2
   0  22  27 189.316 312.710   1
   0 -22 -28 96.2158 365.064   2
   0  22  28 372.764 321.603   1
   0  22  29 450.589 323.889   1
   0 -22 -29 1337.17 542.014   2
   0  22  30 550.408 257.733   1
   0 -22 -30 1689.63 578.397   2
   0 -22 -31-441.162 485.279   2
   0  22  31-7.01638 272.748   1
   0 -22 -32 11.4379 387.999   2
   0  22  32-145.142 252.125   1
   0 -22 -33-289.658 488.392   2
   0  22  33 442.460 278.780   1
   0 -22 -34-14.7756 427.370   2
   0 -23   0 24.6831 209.842   2
   0 -23  -1 1148.45 277.585   2
   0 -23   1 990.736 238.536   2
   0 -23  -2 6397.59 534.570   2
   0 -23   2 7395.13 479.722   2
   0 -23  -3 1253.19 310.623   2
   0 -23   3 699.055 213.480   2
   0 -23  -4 1383.23 326.762   2
   0 -23   4 940.304 199.778   2
   0 -23   5 11013.7 501.627   2
   0 -23  -5 11484.1 768.144   2
   0 -23  -6 8796.71 697.975   2
   0 -23   6 8012.60 392.542   2
   0 -23  -7 601.375 320.186   2
   0 -23   7 481.126 123.655   2
   0 -23  -8 245.648 335.623   2
   0 -23   8 134.742 58.8696   2
   0  23   9 777.656 422.110   1
   0 -23  -9 489.650 282.953   2
   0 -23 -10-1.10810 310.925   2
   0  23  10 349.257 402.888   1
   0  23  11 3408.53 607.310   1
   0 -23 -11 4263.70 586.984   2
   0  23  12 1814.58 521.434   1
   0 -23 -12 1876.24 467.452   2
   0  23  13 152.431 357.194   1
   0 -23 -13-480.700 405.209   2
   0 -23 -14 170.863 346.654   2
   0  23  14 595.674 369.957   1
   0  23  15 2408.63 547.547   1
   0 -23 -15 2007.23 491.060   2
   0 -23 -16 126.393 373.836   2
   0  23  16 86.3373 334.638   1
   0  23 -16 247.989 217.552   1
   0  23 -17 392.227 189.406   1
   0 -23 -17 127.225 367.989   2
   0  23  17 154.724 318.913   1
   0 -23 -18 65.3898 413.689   2
   0  23  18 461.352 350.067   1
   0  23 -18 753.028 228.873   1
   0  23  19 7433.69 824.728   1
   0 -23 -19 5038.67 698.960   2
   0 -23 -20 2291.83 582.054   2
   0  23  20 1489.82 463.254   1
   0  23  21-188.428 322.304   1
   0 -23 -21 88.1606 370.953   2
   0 -23 -22-95.6436 356.521   2
   0  23  22-599.537 347.532   1
   0  23  23 2174.45 511.671   1
   0 -23 -23 1110.78 474.873   2
   0  23  24 245.070 332.411   1
   0 -23 -24 325.259 433.157   2
   0 -23 -25 1255.36 517.266   2
   0  23  25 1387.75 445.226   1
   0  23  26 579.421 419.566   1
   0 -23 -26 249.967 482.318   2
   0  23  27 257.420 345.856   1
   0 -23 -27-102.674 423.102   2
   0 -23 -28 230.192 400.856   2
   0  23  28 72.1947 301.851   1
   0 -23 -29-108.264 418.277   2
   0  23  29-219.960 310.322   1
   0  23  30-251.914 282.918   1
   0 -23 -30 16.8452 419.482   2
   0  23  31-9.20698 278.868   1
   0 -23 -31 418.417 515.775   2
   0  23  32 206.578 307.333   1
   0 -23 -32 123.719 374.454   2
   0 -23 -33-110.134 390.817   2
   0  23  33 135.558 291.062   1
   0 -24   0 1434.40 280.863   2
   0 -24   1 10813.3 617.888   2
   0 -24  -1 10327.3 662.320   2
   0 -24  -2 1878.41 347.688   2
   0 -24   2 1656.26 294.779   2
   0 -24   3 605.867 191.661   2
   0 -24  -3 323.077 247.887   2
   0 -24  -4 1081.12 316.139   2
   0 -24   4 721.846 166.582   2
   0 -24   5 206.278 123.852   2
   0 -24  -5 255.137 260.912   2
   0 -24  -6-181.042 273.268   2
   0 -24   6-1.98158 117.195   2
   0 -24   7 2780.54 223.756   2
   0 -24  -7 2772.04 445.968   2
   0 -24  -8 256.403 276.809   2
   0  24   8 131.286 374.673   1
   0  24   9 1062.19 417.116   1
   0 -24  -9 282.058 324.501   2
   0 -24 -10 129.528 300.173   2
   0  24  10 408.242 374.034   1
   0 -24 -11 666.967 352.053   2
   0  24  11 113.183 349.433   1
   0 -24 -12 2236.64 504.050   2
   0  24  12 2432.19 539.115   1
   0  24  13 2633.90 555.871   1
   0 -24 -13 2217.94 447.787   2
   0 -24 -14-462.027 379.873   2
   0  24  14-207.705 352.058   1
   0  24  15 24.3679 352.116   1
   0 -24 -15-519.562 483.204   2
   0  24 -15-8.02141 194.893   1
   0  24 -16 165.859 183.061   1
   0 -24 -16-146.154 405.815   2
   0  24  16-11.3035 332.234   1
   0  24 -17 1713.40 289.666   1
   0 -24 -17 1607.84 457.304   2
   0  24  17 2584.72 543.617   1
   0 -24 -18 72.2915 372.719   2
   0  24  18-374.276 382.679   1
   0 -24 -19-226.495 433.049   2
   0  24  19 287.097 310.516   1
   0 -24 -20-56.1048 384.620   2
   0  24  20 847.741 425.381   1
   0 -24 -21 3533.01 674.018   2
   0  24  21 3621.27 636.289   1
   0 -24 -22 396.921 425.103   2
   0  24  22 65.7661 279.051   1
   0 -24 -23 284.521 375.303   2
   0  24  23 579.270 366.391   1
   0  24  24 1383.98 487.981   1
   0 -24 -24 1290.62 488.259   2
   0 -24 -25 473.987 435.460   2
   0  24  25 1265.03 454.588   1
   0  24  26 4164.58 744.212   1
   0 -24 -26 3065.39 685.087   2
   0  24  27 49.3155 318.255   1
   0 -24 -27-247.278 400.605   2
   0 -24 -28 50.2470 426.443   2
   0  24  28-33.5275 321.144   1
   0 -24 -29 378.665 388.647   2
   0  24  29 134.025 310.266   1
   0  24  30 1272.04 480.125   1
   0 -24 -30 1111.94 562.859   2
   0 -24 -31 84.6663 432.469   2
   0  24  31 399.429 336.711   1
   0  24  32 192.741 332.318   1
   0 -24 -32 939.203 487.910   2
   0  24  33 504.843 349.124   1
   0 -24 -33 681.512 484.273   2
   0 -25   0-224.684 210.097   2
   0 -25   1 2448.04 345.381   2
   0 -25  -1 3541.16 419.314   2
   0 -25  -2 3477.21 432.538   2
   0 -25   2 3288.80 340.400   2
   0 -25  -3 229.597 231.386   2
   0 -25   3 157.634 155.386   2
   0 -25  -4 939.857 313.042   2
   0 -25   4 630.848 170.443   2
   0 -25  -5 967.579 330.327   2
   0 -25   5 807.097 174.620   2
   0 -25  -6-186.429 289.494   2
   0  25   7 279.919 370.316   1
   0 -25  -7-204.048 317.510   2
   0 -25  -8-409.635 362.028   2
   0  25   8-142.968 327.081   1
   0 -25  -9 11.6905 350.020   2
   0  25   9 1148.56 433.746   1
   0 -25 -10-36.1821 321.537   2
   0  25  10 286.763 319.965   1
   0  25  11 5186.30 744.775   1
   0 -25 -11 4334.23 567.873   2
   0  25  12 387.503 397.166   1
   0 -25 -12 346.045 304.359   2
   0  25  13 1563.26 474.748   1
   0 -25 -13 1782.64 469.555   2
   0  25 -14 1147.37 287.187   1
   0  25  14 1873.24 515.213   1
   0 -25 -14 1585.99 457.867   2
   0 -25 -15 484.812 347.466   2
   0  25  15 296.819 348.890   1
   0  25 -15 445.924 226.641   1
   0  25 -16 1063.61 276.675   1
   0  25  16 648.348 403.714   1
   0 -25 -16 1046.88 383.064   2
   0  25 -17 615.207 247.625   1
   0 -25 -17-189.143 411.948   2
   0  25  17 495.061 423.970   1
   0  25  18 120.399 337.308   1
   0 -25 -18 94.3045 384.648   2
   0  25  19 6032.89 798.776   1
   0 -25 -19 5393.69 772.033   2
   0 -25 -20 131.779 443.195   2
   0  25  20 582.053 334.458   1
   0 -25 -21 215.573 336.993   2
   0  25  21-172.711 308.046   1
   0 -25 -22 1949.68 580.243   2
   0  25  22 2699.31 598.079   1
   0 -25 -23 636.067 488.422   2
   0  25  23 633.361 402.364   1
   0 -25 -24 1878.34 579.131   2
   0  25  24 3302.99 675.490   1
   0  25  25 3800.02 687.211   1
   0 -25 -25 3037.05 694.986   2
   0  25  26 248.512 351.120   1
   0 -25 -26-26.1277 415.319   2
   0  25  27 888.948 448.290   1
   0 -25 -27 336.192 360.728   2
   0  25  28 450.755 338.053   1
   0 -25 -28 1121.45 610.101   2
   0  25  29 146.412 318.646   1
   0 -25 -29-258.034 476.763   2
   0 -25 -30 2200.36 678.088   2
   0  25  30 517.631 391.379   1
   0  25  31 585.724 367.035   1
   0 -25 -31-170.953 401.540   2
   0 -25 -32 494.109 494.939   2
   0  25  32-494.574 362.916   1
   0  25  33 245.689 332.598   1
   0 -26   0-19.0549 195.508   2
   0 -26   1 403.288 190.309   2
   0 -26  -1 446.705 246.134   2
   0 -26  -2 8804.87 635.111   2
   0 -26   2 7672.05 520.780   2
   0 -26  -3 479.553 233.463   2
   0 -26   3 368.931 167.505   2
   0 -26  -4-27.5773 249.274   2
   0 -26   4 220.867 147.310   2
   0 -26  -5-371.916 310.020   2
   0 -26  -6-241.330 320.737   2
   0  26   6-670.412 416.823   1
   0 -26  -7-463.869 342.889   2
   0  26   7 170.404 323.440   1
   0 -26  -8 5.21897 298.479   2
   0  26   8-194.888 409.733   1
   0 -26  -9 132.633 325.858   2
   0  26   9-285.030 380.668   1
   0  26  10 64.7025 366.597   1
   0 -26 -10 862.478 351.520   2
   0 -26 -11 18.5669 341.040   2
   0  26  11 455.931 384.335   1
   0  26  12 256.496 332.418   1
   0 -26 -12 571.111 298.371   2
   0 -26 -13 497.195 310.995   2
   0  26  13 281.055 341.079   1
   0  26 -13 1031.58 280.629   1
   0 -26 -14 200.466 318.871   2
   0  26  14-498.028 436.864   1
   0  26 -14 197.753 215.118   1
   0  26 -15 362.879 264.438   1
   0  26  15-53.1199 402.995   1
   0 -26 -15-82.5386 358.777   2
   0  26 -16 2340.45 388.685   1
   0  26  16 1627.90 492.232   1
   0 -26 -16 1989.06 495.123   2
   0  26  17 2712.01 588.769   1
   0 -26 -17 3313.10 603.304   2
   0  26  18 323.377 406.635   1
   0 -26 -18-4.05069 360.290   2
   0  26  19 1258.95 438.934   1
   0 -26 -19 2108.07 568.924   2
   0  26  20 73.7205 323.678   1
   0 -26 -20-20.7008 398.808   2
   0 -26 -21 699.394 487.256   2
   0  26  21 386.652 452.923   1
   0  26  22 1451.52 517.814   1
   0 -26 -22 199.514 425.061   2
   0 -26 -23 3777.54 711.464   2
   0  26  23 4073.10 699.440   1
   0 -26 -24 5.82788 413.914   2
   0  26  24 231.255 348.548   1
   0  26  25 763.249 453.717   1
   0 -26 -25 316.001 447.145   2
   0 -26 -26 683.839 497.202   2
   0  26  26 512.457 365.917   1
   0 -26 -27 224.958 493.860   2
   0  26  27 472.968 349.439   1
   0 -26 -28 278.642 420.893   2
   0  26  28-107.565 315.885   1
   0 -26 -29 251.054 439.688   2
   0  26  29 479.354 386.323   1
   0  26  30 71.1840 299.822   1
   0 -26 -30 1775.99 645.352   2
   0  26  31-191.498 337.963   1
   0 -26 -31 160.243 456.318   2
   0  26  32-81.5837 266.972   1
   0  26  33-30.0942 291.810   1
   0 -27   0-225.779 214.429   2
   0 -27   1 1343.08 269.099   2
   0 -27  -1 1581.78 289.337   2
   0 -27   2 580.553 171.471   2
   0 -27  -2 615.636 240.988   2
   0 -27   3 164.978 144.375   2
   0 -27  -3 162.821 215.058   2
   0 -27  -4-388.056 224.715   2
   0  27   4-411.705 335.512   1
   0  27   5 4090.18 635.231   1
   0 -27  -5 4068.59 497.836   2
   0  27   6 1116.56 456.842   1
   0 -27  -6 1022.96 323.476   2
   0 -27  -7 1291.65 321.377   2
   0  27   7 1192.00 457.379   1
   0 -27  -8 531.528 302.556   2
   0  27   8 863.400 444.582   1
   0 -27  -9-389.321 423.043   2
   0  27   9 457.863 394.610   1
   0  27  10 63.7046 317.835   1
   0 -27 -10-123.173 359.166   2
   0  27  11-67.8941 344.075   1
   0  27 -11 23.4268 218.637   1
   0 -27 -11-46.4024 329.849   2
   0  27 -12-209.359 257.655   1
   0  27  12 130.367 368.615   1
   0 -27 -12 110.940 293.223   2
   0  27 -13-111.278 205.088   1
   0 -27 -13-389.877 400.795   2
   0  27  13-253.437 365.907   1
   0 -27 -14-309.614 414.665   2
   0  27  14-596.321 448.165   1
   0  27 -14-5.42848 204.863   1
   0  27  15-849.702 484.349   1
   0 -27 -15-155.516 356.139   2
   0  27 -15-153.113 212.737   1
   0  27 -16 311.921 216.380   1
   0  27  16-593.993 473.429   1
   0 -27 -16-239.967 391.477   2
   0  27  17-85.8159 368.412   1
   0 -27 -17-70.5281 347.463   2
   0 -27 -18 1848.24 533.481   2
   0  27  18 1513.24 528.452   1
   0 -27 -19-201.086 380.816   2
   0  27  19 936.061 466.553   1
   0 -27 -20 1235.33 491.399   2
   0  27  20 1791.31 523.316   1
   0  27  21-674.417 459.730   1
   0 -27 -21 803.720 504.304   2
   0  27  22 7154.39 927.417   1
   0 -27 -22 5900.64 876.483   2
   0  27  23 1202.37 566.265   1
   0 -27 -23-28.6428 386.850   2
   0  27  24 2650.25 620.144   1
   0 -27 -24 1745.10 578.653   2
   0 -27 -25 500.936 464.809   2
   0  27  25 527.028 379.402   1
   0 -27 -26 567.204 382.586   2
   0  27  26 1051.97 493.807   1
   0 -27 -27 323.159 398.825   2
   0  27  27 414.652 382.855   1
   0  27  28-200.519 339.120   1
   0 -27 -28-154.203 437.179   2
   0  27  29 1646.62 576.046   1
   0 -27 -29 90.9046 376.773   2
   0  27  30 270.146 361.117   1
   0 -27 -30 750.762 555.677   2
   0  27  31 317.830 291.190   1
   0  27  32-236.620 346.683   1
   0  27  33-161.608 263.302   1
   0  27  34 264.449 376.072   1
   0 -28   0 386.633 182.683   2
   0 -28  -1-97.7805 209.342   2
   0 -28   1 224.035 194.969   2
   0  28   2 184.218 309.674   1
   0 -28  -2 533.821 257.393   2
   0  28   3-713.720 412.609   1
   0 -28  -3-135.100 207.215   2
   0 -28  -4 111.962 263.223   2
   0  28   4 707.320 375.924   1
   0  28   5 468.016 387.910   1
   0 -28  -5 355.208 254.051   2
   0 -28  -6 1902.58 398.832   2
   0  28   6 1771.48 503.301   1
   0  28   7 652.223 422.498   1
   0 -28  -7 413.685 273.915   2
   0 -28  -8 3322.96 487.424   2
   0  28   8 3493.94 642.877   1
   0  28   9-795.283 436.768   1
   0  28  -9-609.708 354.548   1
   0 -28  -9-68.8194 272.442   2
   0 -28 -10 61.0679 309.979   2
   0  28 -10 474.287 289.386   1
   0  28  10 549.031 401.152   1
   0  28 -11 230.734 263.805   1
   0  28  11 555.281 413.141   1
   0 -28 -11 606.337 352.548   2
   0  28 -12 1179.68 326.255   1
   0  28  12 1559.77 469.039   1
   0 -28 -12 1155.04 416.871   2
   0 -28 -13 349.679 346.586   2
   0  28 -13-81.8860 201.049   1
   0  28 -14 150.827 237.411   1
   0 -28 -14 359.024 305.488   2
   0 -28 -15-46.0395 384.711   2
   0  28 -15 215.849 196.268   1
   0  28  15 302.205 353.853   1
   0 -28 -16 293.086 323.862   2
   0  28  16 73.1442 350.016   1
   0 -28 -17 749.675 433.486   2
   0  28  17 528.351 453.593   1
   0 -28 -18-215.609 389.520   2
   0  28  18-390.810 375.050   1
   0 -28 -19-278.087 434.842   2
   0  28  19-165.742 315.749   1
   0  28  20 149.792 386.721   1
   0 -28 -20-747.605 424.463   2
   0 -28 -21 9071.16 1011.68   2
   0  28  21 9930.16 1090.23   1
   0  28  22 1094.83 521.946   1
   0 -28 -22 800.633 509.706   2
   0 -28 -23-127.337 407.474   2
   0  28  23 631.566 429.246   1
   0 -28 -24 484.769 467.859   2
   0  28  24 1542.76 554.613   1
   0  28  25 2182.32 586.612   1
   0 -28 -25 864.694 491.263   2
   0 -28 -26 270.514 451.886   2
   0  28  26 870.341 443.147   1
   0 -28 -27 1400.60 494.447   2
   0  28  27 1396.30 506.382   1
   0 -28 -28 35.1745 417.426   2
   0  28  28 310.618 374.988   1
   0 -28 -29-244.981 448.833   2
   0  28  29 148.419 330.283   1
   0 -28 -30 881.151 491.662   2
   0  28  30 976.424 479.967   1
   0  28  31 428.411 308.877   1
   0  28  32 313.832 318.912   1
   0  28  33-96.9174 265.772   1
   0  29   0 392.671 371.419   1
   0 -29   0 273.955 210.376   2
   0  29  -1-266.040 372.033   1
   0 -29  -1-176.576 235.270   2
   0  29   1-622.757 387.075   1
   0  29  -2 443.553 312.961   1
   0 -29  -2-211.334 230.506   2
   0  29   2-438.560 390.569   1
   0 -29  -3 4080.38 497.394   2
   0  29   3 5157.78 720.993   1
   0  29  -3 3739.98 555.317   1
   0  29   4-826.126 467.870   1
   0 -29  -4-267.737 292.485   2
   0  29  -4-36.6895 296.787   1
   0 -29  -5 365.645 255.962   2
   0  29  -5 764.511 384.448   1
   0  29   5 182.326 319.159   1
   0  29  -6 544.904 324.027   1
   0 -29  -6 375.552 276.475   2
   0  29   6-47.0647 369.155   1
   0 -29  -7-9.53059 269.986   2
   0  29  -7 383.001 286.997   1
   0  29   7 233.695 349.445   1
   0 -29  -8 1495.63 364.747   2
   0  29  -8 1487.85 413.275   1
   0  29   8 1804.04 532.163   1
   0  29   9 1697.28 523.840   1
   0  29  -9 2002.95 460.298   1
   0 -29  -9 1508.13 423.968   2
   0 -29 -10 928.459 331.110   2
   0  29 -10 752.752 305.462   1
   0  29  10 1067.26 487.911   1
   0  29 -11 294.153 271.876   1
   0  29  11 230.736 430.053   1
   0 -29 -11 108.748 370.367   2
   0  29 -12 10.3705 222.187   1
   0 -29 -12-521.825 379.301   2
   0 -29 -13-133.905 306.781   2
   0  29  13 773.346 406.586   1
   0  29 -13 911.772 322.554   1
   0  29  14 937.426 498.454   1
   0  29 -14 547.373 297.531   1
   0 -29 -14 463.955 340.071   2
   0 -29 -15-7.13068 347.220   2
   0  29 -15 291.569 264.379   1
   0  29  15-141.216 333.262   1
   0 -29 -16 399.106 319.734   2
   0  29  16 966.032 464.523   1
   0  29  17-322.804 402.004   1
   0 -29 -17-586.975 464.317   2
   0  29  18 1040.04 493.802   1
   0 -29 -18 96.9385 367.462   2
   0 -29 -19-100.095 376.539   2
   0  29  19 876.522 453.848   1
   0  29  20 3384.12 688.060   1
   0 -29 -20 3294.71 662.145   2
   0  29  21-198.220 335.247   1
   0 -29 -21 259.374 355.516   2
   0 -29 -22 1619.40 526.778   2
   0  29  22 1856.98 579.186   1
   0 -29 -23 863.642 491.890   2
   0  29  23 611.593 450.170   1
   0  29  24 490.064 394.283   1
   0 -29 -24 533.222 423.649   2
   0 -29 -25 760.110 556.152   2
   0  29  25 76.7531 345.810   1
   0  29  26 656.602 441.117   1
   0 -29 -26 210.356 375.051   2
   0  29  27 1223.47 497.836   1
   0 -29 -27 519.375 474.990   2
   0  29  28-89.8824 357.884   1
   0 -29 -28-456.294 449.388   2
   0  29  29 612.236 443.963   1
   0 -29 -29 304.108 455.331   2
   0  29  30-340.224 365.412   1
   0  29  31 304.552 335.970   1
   0  30   0 8547.08 907.892   1
   0  30  -1 2079.42 468.972   1
   0  30   1 1601.50 444.340   1
   0  30   2 641.773 391.399   1
   0 -30  -2 308.165 206.559   2
   0  30  -2 712.192 362.844   1
   0 -30  -3-134.443 238.232   2
   0  30   3 256.151 367.793   1
   0  30  -3 319.767 310.888   1
   0  30   4 128.102 311.454   1
   0 -30  -4 59.4973 219.615   2
   0  30  -4-161.969 321.511   1
   0 -30  -5 101.905 278.163   2
   0  30   5-47.1299 353.378   1
   0  30  -5-10.1843 325.466   1
   0  30  -6 808.367 353.828   1
   0  30   6 382.157 325.650   1
   0 -30  -6 13.1856 281.450   2
   0  30   7 4215.93 691.246   1
   0 -30  -7 3192.05 510.282   2
   0  30  -7 4481.07 635.104   1
   0  30   8 1600.85 497.650   1
   0 -30  -8 1383.02 375.951   2
   0  30  -8 1463.86 410.237   1
   0  30   9 912.709 462.570   1
   0  30  -9 743.253 350.009   1
   0 -30  -9 368.830 296.164   2
   0  30 -10 1362.15 386.022   1
   0  30  10 595.472 361.658   1
   0 -30 -10 1202.42 411.112   2
   0  30  11 268.913 358.154   1
   0 -30 -11-108.690 320.451   2
   0  30 -11-137.217 279.808   1
   0 -30 -12 202.266 332.109   2
   0  30  12 75.7308 323.741   1
   0  30 -12 1008.07 336.320   1
   0  30  13 328.797 416.922   1
   0 -30 -13 367.696 341.543   2
   0  30 -13 1189.71 358.508   1
   0 -30 -14 1594.91 464.892   2
   0  30  14 1167.06 441.605   1
   0  30 -14 1858.42 399.165   1
   0  30  15 618.013 400.626   1
   0 -30 -15 267.770 313.546   2
   0 -30 -16 693.655 396.680   2
   0  30  16 1023.82 496.616   1
   0  30  17 1586.24 559.221   1
   0 -30 -17 1302.74 436.136   2
   0  30  18-124.558 360.782   1
   0 -30 -18 345.769 354.433   2
   0 -30 -19 753.862 430.958   2
   0  30  19 1329.47 524.675   1
   0 -30 -20-200.512 393.691   2
   0  30  20 298.816 388.332   1
   0 -30 -21 989.407 496.941   2
   0  30  21 775.477 478.371   1
   0 -30 -22-477.187 462.797   2
   0  30  22-600.861 450.649   1
   0  30  23 231.257 348.370   1
   0 -30 -23-923.938 477.279   2
   0 -30 -24 124.808 429.668   2
   0  30  24 1175.21 479.869   1
   0  30  25 506.260 374.604   1
   0 -30 -25-96.5478 385.073   2
   0 -30 -26 490.981 499.463   2
   0  30  26 363.410 406.478   1
   0  30  27 17.3979 324.202   1
   0 -30 -27 373.733 471.139   2
   0  30  28 257.646 307.897   1
   0 -30 -28 162.229 421.054   2
   0  30  29 268.797 412.033   1
   0  30  30-133.603 359.232   1
   0  31   0 278.875 334.184   1
   0  31  -1 389.938 314.813   1
   0  31   1-266.328 402.266   1
   0  31  -2 1515.95 462.619   1
   0  31   2 971.862 427.674   1
   0  31  -3 1684.19 447.467   1
   0  31   3 994.589 407.156   1
   0 -31  -4 277.133 230.976   2
   0  31  -4 910.638 372.422   1
   0  31   4 1176.88 452.101   1
   0 -31  -5 662.694 275.968   2
   0  31  -5 179.046 290.457   1
   0  31   5 71.7488 368.562   1
   0  31  -6 451.796 332.728   1
   0 -31  -6 407.763 291.583   2
   0  31   6 53.8088 343.336   1
   0  31   7 1123.93 399.667   1
   0  31  -7 1389.58 415.738   1
   0 -31  -7 1211.93 396.862   2
   0 -31  -8-24.3848 260.217   2
   0  31  -8 211.751 303.748   1
   0  31   8 489.380 410.108   1
   0  31  -9 61.5973 262.763   1
   0  31   9-241.258 366.109   1
   0 -31  -9 61.9635 291.465   2
   0 -31 -10 185.064 293.929   2
   0  31  10 100.924 381.808   1
   0  31 -10-43.9688 260.783   1
   0  31 -11 95.5370 226.732   1
   0 -31 -11-145.593 316.202   2
   0  31  11-236.184 377.174   1
   0  31 -12 590.323 286.767   1
   0 -31 -12 235.883 294.882   2
   0  31  12 912.584 457.769   1
   0  31  13 553.895 398.913   1
   0 -31 -13 754.082 404.659   2
   0  31 -13 570.530 294.675   1
   0  31 -14 1456.45 369.247   1
   0  31  14 1957.93 589.640   1
   0 -31 -14 1214.02 463.760   2
   0  31  15 1327.71 559.387   1
   0 -31 -15 821.333 387.263   2
   0 -31 -16-263.191 405.969   2
   0  31  16 819.192 469.005   1
   0  31  17 344.698 406.755   1
   0 -31 -17 981.868 498.245   2
   0 -31 -18-244.888 389.317   2
   0  31  18 925.364 493.071   1
   0  31  19 2686.87 643.330   1
   0 -31 -19 3693.25 692.452   2
   0 -31 -20-178.790 382.086   2
   0  31  20-10.4607 320.864   1
   0 -31 -21 354.296 393.143   2
   0  31  21 904.870 435.546   1
   0 -31 -22 688.796 442.639   2
   0  31  22-272.132 412.667   1
   0  31  23 13.2712 379.513   1
   0 -31 -23-197.326 426.313   2
   0  31  24 763.087 457.780   1
   0 -31 -24 479.811 375.589   2
   0  31  25 257.966 295.783   1
   0 -31 -25 1186.63 585.515   2
   0  31  26 691.837 412.319   1
   0 -31 -26 937.291 483.599   2
   0 -31 -27-148.379 482.844   2
   0  31  27 288.119 327.342   1
   0  31  28 45.4642 296.356   1
   0  32   0 1764.63 499.491   1
   0  32   1 729.549 361.079   1
   0  32  -1 619.635 343.463   1
   0  32  -2 26.1124 304.692   1
   0  32   2-86.0556 315.755   1
   0  32  -3 4172.08 660.678   1
   0  32   3 4613.88 740.627   1
   0  32   4 340.244 393.264   1
   0  32  -4 321.685 318.499   1
   0  32   5 1897.43 544.448   1
   0  32  -5 869.001 374.345   1
   0  32  -6 287.026 337.122   1
   0 -32  -6 369.035 279.061   2
   0  32   6-395.713 458.327   1
   0  32  -7 1094.51 395.321   1
   0  32   7 533.023 354.743   1
   0 -32  -7 766.642 327.887   2
   0  32  -8 849.046 344.876   1
   0 -32  -8 1026.41 385.659   2
   0  32   8 1135.52 441.084   1
   0  32  -9 672.372 323.435   1
   0 -32  -9-184.889 272.931   2
   0  32   9-197.893 384.984   1
   0  32 -10-39.1493 266.841   1
   0  32  10-283.565 364.123   1
   0 -32 -10 174.795 308.471   2
   0 -32 -11 381.401 318.016   2
   0  32  11-91.0216 427.834   1
   0  32 -11 803.785 331.279   1
   0  32  12 3376.29 677.006   1
   0  32 -12 2865.86 504.679   1
   0 -32 -12 2175.72 482.239   2
   0  32 -13 1477.79 426.523   1
   0  32  13 1241.35 493.303   1
   0 -32 -13 762.064 345.146   2
   0 -32 -14 426.742 322.110   2
   0  32  14 770.767 457.061   1
   0 -32 -15 552.283 384.695   2
   0  32  15 1173.77 490.334   1
   0 -32 -16 1532.28 510.459   2
   0  32  16 1495.24 535.662   1
   0  32  17 216.232 391.291   1
   0 -32 -17 196.210 366.199   2
   0  32  18-410.985 447.919   1
   0 -32 -18 1650.40 581.454   2
   0 -32 -19 2357.25 636.059   2
   0  32  19 2372.63 647.147   1
   0 -32 -20 140.815 411.487   2
   0  32  20 69.7110 356.268   1
   0 -32 -21-193.715 374.806   2
   0  32  21 221.771 315.266   1
   0 -32 -22 543.980 437.036   2
   0  32  22 630.259 437.042   1
   0  32  23-94.1255 378.846   1
   0 -32 -23-37.0602 380.468   2
   0 -32 -24 827.501 478.636   2
   0  32  24-452.082 428.757   1
   0 -32 -25-303.562 356.872   2
   0  32  25 208.619 363.445   1
   0  32  26-520.719 432.496   1
   0 -32 -26 288.371 418.797   2
   0  33   0-49.5426 331.361   1
   0  33   1-98.4961 319.443   1
   0  33  -1 879.489 426.548   1
   0  33   2 2309.48 574.912   1
   0  33  -2 2870.67 594.364   1
   0  33   3 1327.45 484.141   1
   0  33  -3 715.900 369.475   1
   0  33  -4 668.924 390.113   1
   0  33   4 242.541 396.467   1
   0  33   5 729.912 439.920   1
   0  33  -5 990.680 403.483   1
   0  33   6 66.3411 310.200   1
   0  33  -6-443.482 368.697   1
   0 -33  -7 2336.15 449.059   2
   0  33  -7 2923.69 567.719   1
   0  33   7 3450.56 673.135   1
   0  33  -8 29.2089 269.565   1
   0  33   8-217.424 341.883   1
   0 -33  -8 179.808 259.750   2
   0  33  -9 510.191 335.707   1
   0 -33  -9-288.235 325.347   2
   0  33   9 346.304 382.055   1
   0 -33 -10-223.003 314.114   2
   0  33 -10 596.333 318.331   1
   0  33  10 579.011 437.103   1
   0  33 -11 2186.48 476.182   1
   0  33  11 2955.33 661.411   1
   0 -33 -11 2765.34 555.529   2
   0  33 -12 1080.66 369.956   1
   0  33  12 438.167 404.106   1
   0 -33 -12 1570.37 458.844   2
   0  33 -13-120.437 251.415   1
   0  33  13-279.407 324.546   1
   0 -33 -13-204.254 314.278   2
   0  33  14 534.318 438.200   1
   0 -33 -14-710.437 397.420   2
   0  33  15 134.168 401.961   1
   0 -33 -15 899.363 449.575   2
   0 -33 -16 734.240 419.163   2
   0  33  16 38.5047 339.504   1
   0 -33 -17-61.8881 337.676   2
   0  33  17 482.236 478.035   1
   0  33  18 64.1973 365.574   1
   0 -33 -18-199.259 399.328   2
   0  33  19 280.852 352.812   1
   0 -33 -19-690.175 431.169   2
   0 -33 -20 1231.01 519.322   2
   0  33  20 2350.44 653.046   1
   0  33  21 1777.17 578.993   1
   0 -33 -21 979.299 487.559   2
   0 -33 -22-250.500 379.742   2
   0  33  22 376.432 415.094   1
   0  33  23-112.814 347.143   1
   0 -33 -23 0.36693 420.216   2
   0  33  24-36.2149 306.963   1
   0 -33 -24 312.172 426.907   2
   0  33  25-480.286 455.541   1
   0 -33 -25-341.082 418.250   2
   0 -33 -26 777.411 555.758   2
   0  34   0 294.097 356.530   1
   0  34  -1 3695.04 669.298   1
   0  34   1 2647.32 618.477   1
   0  34   2-228.222 379.260   1
   0  34  -2 457.601 332.228   1
   0  34   3 3320.25 666.731   1
   0  34  -3 3382.32 646.345   1
   0  34  -4 295.537 398.942   1
   0  34   4-74.1421 308.310   1
   0  34  -5 3745.68 648.367   1
   0  34   5 2838.94 608.917   1
   0  34   6-52.8027 345.030   1
   0  34  -6 531.122 377.219   1
   0  34  -7 425.239 297.543   1
   0  34   7-81.4804 365.007   1
   0  34  -8-78.6266 259.893   1
   0  34   8 148.080 433.470   1
   0 -34  -9 2072.63 464.402   2
   0  34   9 2910.48 681.232   1
   0  34  -9 2365.17 510.252   1
   0  34 -10 613.264 355.669   1
   0 -34 -10 57.6117 275.117   2
   0  34  10 447.896 357.285   1
   0 -34 -11 772.876 384.724   2
   0  34 -11-10.0970 245.295   1
   0  34  11-39.3122 381.547   1
   0 -34 -12 136.695 292.269   2
   0  34 -12 307.183 299.929   1
   0  34  12-313.717 479.814   1
   0 -34 -13 4119.45 672.289   2
   0  34  13 3319.24 704.866   1
   0 -34 -14-105.571 306.953   2
   0  34  14 603.288 476.269   1
   0  34  15 1021.52 530.381   1
   0 -34 -15 1346.64 507.162   2
   0 -34 -16 1523.65 493.228   2
   0  34  16 1123.10 504.642   1
   0 -34 -17 1127.25 440.016   2
   0  34  17 485.998 372.033   1
   0 -34 -18 514.304 400.613   2
   0  34  18 404.165 348.319   1
   0  34  19 3375.43 759.507   1
   0 -34 -19 1709.59 544.971   2
   0 -34 -20 183.189 385.978   2
   0  34  20 466.305 357.582   1
   0 -34 -21 953.053 544.789   2
   0  34  21 163.271 353.434   1
   0 -34 -22-85.2472 374.156   2
   0  34  22-371.847 431.776   1
   0  34  23 15.9292 347.554   1
   0 -34 -23 116.580 444.296   2
   0 -34 -24-186.293 395.381   2
   0 -34 -25 535.800 511.013   2
   0  35   0-400.917 399.829   1
   0  35  -1 1788.07 491.321   1
   0  35   1 1402.55 524.356   1
   0  35  -2 436.195 334.769   1
   0  35   2 119.710 343.009   1
   0  35   3 302.085 337.199   1
   0  35  -3 639.965 386.511   1
   0  35  -4 433.651 285.249   1
   0  35   4 1088.25 504.829   1
   0  35  -5 442.373 374.789   1
   0  35   5 316.990 358.577   1
   0  35   6 602.883 423.297   1
   0  35  -6 224.722 302.994   1
   0  35  -7 307.056 348.072   1
   0  35   7-376.761 432.464   1
   0  35  -8-151.348 293.576   1
   0  35   8-594.177 424.910   1
   0  35   9-56.1980 405.958   1
   0  35  -9 338.537 331.448   1
   0  35  10 639.093 401.134   1
   0  35 -10-668.976 351.548   1
   0  35  11 1215.80 592.306   1
   0  35 -11 979.325 366.082   1
   0 -35 -12 1046.11 438.397   2
   0  35 -12 1897.67 447.153   1
   0  35  12 1183.80 552.559   1
   0  35  13 1148.99 484.025   1
   0 -35 -13 334.252 308.634   2
   0  35  14 1457.25 510.802   1
   0 -35 -14 696.409 415.901   2
   0 -35 -15 81.6341 360.864   2
   0  35  15-514.940 409.517   1
   0  35  16 2137.43 645.885   1
   0 -35 -16 1384.25 494.887   2
   0 -35 -17-256.396 347.192   2
   0  35  17-111.663 375.439   1
   0  35  18 320.260 356.617   1
   0 -35 -18 398.309 364.608   2
   0  35  19 833.438 435.843   1
   0 -35 -19-1222.53 542.545   2
   0 -35 -20 982.363 435.687   2
   0  35  20 1155.75 558.706   1
   0 -35 -21-444.574 412.897   2
   0  35  21-75.7676 376.599   1
   0 -35 -22 164.572 407.995   2
   0 -35 -23 328.300 390.617   2
   0 -35 -24 84.2894 403.240   2
   0  36   0 1541.84 494.191   1
   0  36   1 142.505 338.026   1
   0  36  -1 13.8404 339.381   1
   0  36   2 272.682 345.364   1
   0  36  -2 899.540 393.961   1
   0  36  -3 455.035 344.652   1
   0  36   3 239.327 357.346   1
   0  36  -4-44.7693 285.980   1
   0  36   4-855.575 507.072   1
   0  36   5-309.641 418.999   1
   0  36  -5-204.355 304.978   1
   0  36   6-260.759 315.006   1
   0  36  -6 14.3752 288.113   1
   0  36  -7 163.807 317.404   1
   0  36   7 839.223 447.769   1
   0  36  -8 441.992 373.163   1
   0  36   8-219.916 470.583   1
   0  36  -9 135.421 264.020   1
   0  36   9 154.560 313.240   1
   0  36 -10-109.019 281.438   1
   0  36  10 286.527 401.168   1
   0  36 -11 189.561 297.614   1
   0  36  11-40.8960 353.550   1
   0  36  12-83.4721 389.909   1
   0  36  13 1207.48 508.706   1
   0  36  14 449.683 425.404   1
   0 -36 -14-221.917 340.432   2
   0  36  15-422.252 372.460   1
   0 -36 -15-78.0365 338.200   2
   0 -36 -16 1767.24 542.578   2
   0  36  16 2465.40 674.622   1
   0  36  17-293.478 317.393   1
   0 -36 -17-382.239 401.808   2
   0 -36 -18 308.657 366.084   2
   0  36  18 318.489 411.843   1
   0 -36 -19 236.829 395.286   2
   0  36  19 1654.65 606.088   1
   0 -36 -20 116.376 366.344   2
   0 -36 -21 1.83782 336.320   2
   0 -36 -22 696.336 460.542   2
   0 -36 -23-402.289 399.285   2
   0  37   0-127.851 313.207   1
   0  37   1 376.455 360.554   1
   0  37  -1 856.553 396.824   1
   0  37  -2-625.119 431.611   1
   0  37   2-173.305 316.500   1
   0  37  -3 2636.89 612.462   1
   0  37   3 2435.49 609.236   1
   0  37   4 431.659 377.947   1
   0  37  -4-21.5774 289.821   1
   0  37  -5 474.454 349.661   1
   0  37   5 210.802 386.199   1
   0  37  -6-416.877 346.151   1
   0  37   6-164.950 372.588   1
   0  37   7 535.837 404.953   1
   0  37  -7 452.331 374.056   1
   0  37  -8-530.006 374.903   1
   0  37   8 342.916 394.845   1
   0  37   9 198.142 382.029   1
   0  37  -9 393.288 307.180   1
   0  37 -10-387.226 299.134   1
   0  37  10 215.859 378.148   1
   0  37  11-832.646 482.119   1
   0  37  12 1175.09 515.012   1
   0  37  13 338.213 404.022   1
   0  37  14 282.238 406.678   1
   0  37  15-503.447 450.283   1
   0 -37 -16 579.191 430.767   2
   0  37  16-58.2128 324.995   1
   0 -37 -17 1054.38 490.348   2
   0 -37 -18 77.5021 323.954   2
   0 -37 -19 582.556 418.722   2
   0 -37 -20 1524.64 623.643   2
   0 -37 -21 240.142 435.863   2
   0 -37 -22-254.750 357.735   2
   0  38   0 484.666 397.525   1
   0  38   1 302.923 396.266   1
   0  38  -1 1296.21 483.619   1
   0  38   2 317.946 366.280   1
   0  38  -2 287.810 362.967   1
   0  38   3 1723.21 553.211   1
   0  38  -3 1049.66 457.350   1
   0  38  -4 235.959 345.714   1
   0  38   4 288.415 341.518   1
   0  38  -5 966.376 457.047   1
   0  38   5 427.698 425.016   1
   0  38   6-170.279 388.662   1
   0  38  -6 81.1651 270.681   1
   0  38   7 234.858 339.146   1
   0  38  -7 168.590 334.845   1
   0  38  -8-301.950 368.861   1
   0  38   8 197.123 352.962   1
   0  38   9-257.654 447.075   1
   0  38  -9-191.955 289.299   1
   0  38  10-408.894 343.820   1
   0  38 -10-190.251 299.906   1
   0  38  11-815.053 524.059   1
   0  38  12 107.771 390.170   1
   0  38  13-85.0453 332.846   1
   0  38  14 385.278 416.315   1
   0 -38 -19 332.767 370.654   2
   0 -38 -20 384.149 424.080   2
   0 -38 -21-87.2035 381.590   2
   0  39   0 441.616 385.192   1
   0  39  -1 120.330 318.147   1
   0  39   1-365.589 395.936   1
   0  39  -2 454.318 415.414   1
   0  39   2 86.0840 360.078   1
   0  39   3-11.5752 349.724   1
   0  39  -3 634.401 400.038   1
   0  39  -4-976.130 478.372   1
   0  39   4 206.602 330.354   1
   0  39  -5 130.559 307.241   1
   0  39   5 632.959 427.397   1
   0  39   6 3684.83 753.260   1
   0  39  -6 3646.64 671.536   1
   0  39   7 583.402 437.081   1
   0  39  -7 307.824 283.748   1
   0  39   8-34.6468 393.434   1
   0  39  -8-15.7923 287.304   1
   0  39   9-867.011 533.453   1
   0  39  -9-568.020 308.961   1
   0  39  10-237.746 429.798   1
   0  39  11-57.9399 354.925   1
   0  40   0 137.339 317.432   1
   0  40  -1-29.8891 298.355   1
   0  40   1 338.400 310.641   1
   0  40   2 360.844 391.258   1
   0  40  -2 676.795 467.951   1
   0  40  -3 222.928 351.306   1
   0  40   3-166.733 366.541   1
   0  40   4 838.366 412.567   1
   0  40  -4 1046.24 454.186   1
   0  40   5 761.865 458.847   1
   0  40  -5 427.465 387.302   1
   0  40   6 960.578 472.957   1
   0  40  -6 106.968 306.060   1
   0  40   7-646.586 442.546   1
   0  40  -7-263.548 343.437   1
   0  40  -8 329.825 360.440   1
   0  40   8-650.603 491.302   1
   0  41   0 842.351 413.186   1
   0  41  -1 112.448 327.025   1
   0  41   1-184.189 352.049   1
   0  41  -2 453.237 318.727   1
   0  41   2-224.543 345.324   1
   0  41   3 250.707 366.133   1
   0  41  -3 542.248 383.867   1
   0  41   4 932.960 507.062   1
   0  41  -4 537.595 359.487   1
   0  41  -5 51.2899 360.623   1
   0  41   5 153.813 393.823   1
   0  41  -6 506.395 397.887   1
   0  41  -7 169.105 287.674   1
   0  41  -8 831.647 470.320   1
   0  42   0 327.826 403.149   1
   0  42   1 748.979 412.562   1
   0  42  -1 756.746 493.077   1
   0  42  -2 773.442 443.019   1
   0  42  -3 591.170 375.223   1
   0  42  -4 148.712 287.412   1
   0  42  -5 523.893 375.163   1
   0  42  -6 993.032 468.597   1
   0  42  -7 525.558 402.979   1
   0  43  -3 1542.05 534.805   1
   0  43  -4-81.2630 322.433   1
   0  43  -5-85.2067 355.619   1
   0  43  -6 165.981 378.754   1
   1   0  -5 2698.60 133.517   1
  -1   0   5 2677.42 128.910   1
   1   0   5 2516.18 185.195   2
  -1   0   5 2880.32 192.906   2
   1   0  -5 2825.52 192.851   2
  -1   0  -5 2850.31 185.833   2
   1   0   6 85254.3 1099.17   2
  -1   0   6 87984.5 741.418   1
   1   0  -6 86633.3 1055.07   2
  -1   0   6 85046.3 1041.89   2
   1   0  -6 88319.1 802.972   1
  -1   0  -6 86152.4 1062.69   2
  -1   0   7 396.169 122.758   2
   1   0   7 319.182 120.652   2
  -1   0  -7 443.744 143.027   2
   1   0  -7 416.094 78.1011   1
   1   0  -7 370.687 130.712   2
  -1   0   7 473.415 86.5213   1
   1   0  -8 4726.62 214.854   1
   1   0  -8 4711.80 316.478   2
   1   0   8 4477.26 306.216   2
  -1   0   8 4817.81 200.946   1
   1   0   8 4930.20 191.128   1
  -1   0   8 4370.15 291.207   2
  -1   0  -8 4954.42 314.560   2
  -1   0   9 3177.08 174.689   1
   1   0   9 3006.46 267.649   2
   1   0  -9 3034.42 183.281   1
  -1   0  -9 2980.25 263.820   2
   1   0  -9 3400.42 282.026   2
   1   0   9 3213.46 161.664   1
  -1   0   9 2966.25 262.365   2
   1   0 -10 7056.92 287.484   1
   1   0  10 7548.85 426.877   2
  -1   0  10 6641.01 391.008   2
  -1   0 -10 6845.67 406.207   2
   1   0 -10 7071.04 416.787   2
  -1   0  10 6933.53 261.932   1
   1   0  10 6901.27 251.359   1
   1   0 -11 3820.56 325.594   2
  -1   0  11 3175.44 195.041   1
  -1   0 -11 3648.90 321.557   2
   1   0 -11 3666.43 223.613   1
   1   0  11 3791.55 186.111   1
  -1   0  12 2999.01 193.826   1
   1   0  12 3181.55 184.602   1
   1   0 -12 2943.38 209.448   1
   1   0 -12 2844.68 315.938   2
  -1   0 -12 3177.26 323.898   2
   1   0 -13 129.115 91.9739   1
  -1   0  13 83.8379 75.6299   1
   1   0 -13-166.298 203.583   2
   1   0  13-61.1252 81.3618   1
  -1   0 -14 5582.24 442.700   2
   1   0 -14 5006.54 446.363   2
   1   0  14 4599.80 253.936   1
  -1   0  14 5007.81 264.239   1
   1   0 -15 39333.4 1138.85   2
   1   0  15 41494.6 697.764   1
  -1   0 -15 40427.7 1165.34   2
  -1   0  15 39421.5 719.227   1
  -1   0  16 3479.95 234.566   1
  -1   0 -16 3624.77 416.437   2
   1   0 -16 3335.30 429.029   2
   1   0  16 3186.19 219.475   1
   1   0 -17 90.7532 210.107   2
  -1   0 -17 426.868 265.241   2
  -1   0  17 490.364 103.295   1
   1   0  17 463.245 101.522   1
   1   0 -18 1690.80 315.522   2
  -1   0  18 1554.19 166.871   1
  -1   0 -18 2079.32 339.101   2
   1   0  18 1733.02 165.230   1
   1   0 -19 1762.91 325.366   2
  -1   0  19 2103.68 181.942   1
   1   0  19 2128.84 178.211   1
  -1   0 -19 1854.92 342.698   2
  -1   0  20 9664.74 400.375   1
   1   0 -20 9810.13 680.785   2
  -1   0 -20 9707.35 681.762   2
   1   0  20 9633.52 373.313   1
   1   0 -21 1311.55 341.678   2
  -1   0  21 816.198 118.742   1
  -1   0 -21 1093.41 320.836   2
   1   0  21 1042.29 133.876   1
   1   0 -22 631.212 285.517   2
   1   0  22 559.523 101.195   1
  -1   0 -22 784.493 299.690   2
  -1   0  22 550.578 114.946   1
   1   0 -23 2492.19 425.334   2
  -1   0 -23 2837.67 446.812   2
  -1   0  23 2434.28 213.116   1
   1   0  23 2574.20 200.224   1
   1   0  24 767.293 113.673   1
  -1   0  24 856.945 140.906   1
  -1   0 -24 798.778 326.537   2
   1   0 -24 285.745 271.589   2
  -1   0  25 3898.11 261.864   1
   1   0 -25 3736.19 517.935   2
  -1   0 -25 3297.25 497.852   2
   1   0  25 3539.34 226.102   1
  -1   0 -26 49.9802 301.747   2
  -1   0  26 195.858 86.1835   1
   1   0 -26 213.041 300.060   2
   1   0 -27 1270.93 397.010   2
  -1   0 -27 2025.03 424.291   2
  -1   0 -28 265.003 273.305   2
   1   0 -28-68.8412 301.721   2
   1   0 -29 476.134 335.667   2
  -1   0 -29 1138.00 405.186   2
  -1   0 -30 7302.40 770.657   2
   1   0 -30 7423.05 785.378   2
   1   0 -31 3100.87 561.080   2
  -1   0 -31 3162.80 551.318   2
  -1   0 -32 314.592 342.238   2
   1   0 -32 272.141 324.886   2
   1   0 -33 1507.08 456.861   2
  -1   0 -33 1212.42 399.576   2
  -1   0 -34-95.6936 281.877   2
   1   0 -34 331.339 280.603   2
   1   0 -35 949.604 400.484   2
  -1   0 -35 553.477 358.276   2
  -1   0 -36 917.305 382.956   2
   1   0 -36 681.815 370.526   2
  -1   0 -37-580.724 367.737   2
   1   0 -37 108.327 307.828   2
  -1   0 -38 60.6481 286.008   2
   1   0 -38-297.991 354.442   2
   1   0 -39 61.6165 299.741   2
  -1   0 -39 156.745 313.612   2
   1   0 -40 619.127 406.934   2
   1   0 -41 54.0128 317.101   2
   1   0 -42 162.348 335.840   2
   1   1 -41 979.662 403.626   2
  -1  -1 -40 422.105 339.925   2
   1   1 -40 429.495 350.318   2
  -1  -1 -39 213.200 294.827   2
   1   1 -39 473.618 342.472   2
   1   1 -38 195.639 297.268   2
  -1  -1 -38 796.637 357.667   2
   1   1 -37 1262.06 376.674   2
  -1  -1 -37 1309.65 453.738   2
   1   1 -36-621.255 372.185   2
  -1  -1 -36-266.802 353.021   2
   1   1 -35 703.264 339.591   2
  -1  -1 -35 630.042 366.687   2
   1   1 -34 172.968 287.096   2
  -1  -1 -34 173.921 290.165   2
   1   1 -33 1096.07 375.747   2
  -1  -1 -33 1317.75 435.451   2
   1   1 -32 930.102 352.067   2
  -1  -1 -32 1653.75 432.984   2
   1   1 -31 3926.75 581.182   2
  -1  -1 -31 3749.23 578.877   2
   1   1 -30 870.050 388.992   2
  -1  -1 -30 1058.44 428.728   2
  -1  -1 -29 909.534 404.439   2
   1   1 -29 1007.75 400.096   2
  -1  -1 -28 1225.43 344.968   2
   1   1 -28 677.279 297.664   2
   1   1 -27 1042.32 375.154   2
  -1  -1 -27 303.461 302.059   2
  -1  -1 -26 912.474 365.677   2
   1   1 -26 585.684 339.093   2
  -1   1  26 546.861 114.559   1
   1   1 -25-306.411 321.530   2
  -1  -1 -25 112.652 309.117   2
   1  -1  25 172.578 55.9684   1
  -1   1  25 210.564 80.6032   1
   1   1 -24 1178.92 295.483   2
   1  -1  24 1591.70 138.839   1
  -1  -1 -24 1483.69 387.932   2
  -1   1  24 1255.59 176.761   1
   1   1 -23 6943.40 630.079   2
  -1   1  23 7789.14 399.489   1
   1  -1  23 7111.02 281.302   1
  -1  -1 -23 6929.37 643.654   2
   1  -1  22 4689.15 227.199   1
   1   1 -22 4352.67 508.468   2
  -1   1  22 4173.94 290.304   1
  -1  -1 -22 3584.53 486.223   2
   1   1 -21 1424.78 305.869   2
   1  -1  21 1494.31 137.575   1
  -1  -1 -21 1012.69 300.294   2
  -1   1  21 1553.61 177.435   1
   1   1 -20-34.0788 290.250   2
  -1   1  20 172.427 88.0667   1
   1  -1  20 282.137 64.9796   1
  -1   1  19 2026.81 205.305   1
   1  -1  19 2314.49 160.047   1
  -1  -1 -19 1774.18 325.339   2
   1   1 -19 1896.94 322.647   2
  -1   1  18-54.7120 96.4608   1
  -1  -1 -18-57.2930 240.604   2
   1   1 -18 146.807 212.513   2
   1  -1  18 154.272 72.7568   1
  -1  -1 -17 869.107 270.380   2
  -1   1  17 1146.22 166.805   1
   1  -1  17 849.696 105.066   1
   1   1 -17 817.572 248.211   2
  -1   1  16 4760.46 281.782   1
   1  -1  16 4194.27 201.059   1
   1   1 -16 4832.43 448.178   2
  -1  -1 -16 4470.12 452.200   2
   1   1 -15 1524.94 295.205   2
   1  -1  15 1977.19 142.777   1
  -1   1  15 1526.19 187.063   1
  -1  -1 -15 2126.04 362.169   2
  -1   1  14 46781.1 824.682   1
   1   1 -14 44287.8 777.909   1
  -1  -1 -14 46392.0 1227.52   2
   1   1 -14 46374.9 1168.54   2
   1  -1  14 45274.0 618.931   1
   1   1 -13 1740.23 280.488   2
  -1  -1 -13 1824.48 312.942   2
  -1   1  13 1643.81 177.233   1
   1   1 -13 1357.74 151.175   1
   1  -1  13 1657.42 126.266   1
  -1  -1 -12 10257.4 552.167   2
   1  -1  12 10945.3 279.123   1
   1   1 -12 9852.02 513.895   2
  -1   1  12 10834.8 385.744   1
   1   1 -12 10346.7 349.964   1
   1   1 -11 6650.13 396.836   2
  -1   1  11 6488.99 288.137   1
   1   1 -11 6118.32 263.537   1
   1  -1  11 6125.25 202.332   1
   1  -1  11 6821.40 408.806   2
  -1  -1 -11 5756.34 398.126   2
   1   1 -10 11364.9 328.610   1
  -1  -1 -10 11764.1 534.353   2
   1  -1  10 10812.8 256.301   1
   1   1 -10 11406.3 491.613   2
   1  -1  10 11201.4 497.470   2
  -1   1  10 11914.8 375.247   1
  -1   1  10 11628.2 522.414   2
  -1  -1  -9 34836.7 865.689   2
   1   1  -9 36592.1 810.475   2
   1   1  -9 37355.7 562.718   1
   1  -1   9 36875.4 841.707   2
  -1   1   9 35355.4 862.490   2
  -1   1   9 35156.3 620.694   1
  -1   1   8 6865.44 371.952   2
  -1   1   8 7529.18 278.547   1
  -1  -1  -8 7009.38 382.778   2
   1  -1   8 7210.64 364.147   2
   1   1  -8 6998.07 233.943   1
   1   1  -8 7643.41 358.951   2
   1   1  -7 2749.86 221.540   2
   1  -1   7 2482.63 218.042   2
  -1   1   7 2548.28 227.398   2
   1   1  -7 2936.47 143.518   1
  -1  -1  -7 2563.29 250.875   2
  -1   1   7 2534.25 168.413   1
  -1  -1  -6 43387.9 795.454   2
  -1   1   6 42404.1 600.351   1
  -1   1   6 39413.8 757.838   2
   1   1  -6 41000.9 473.314   1
   1   1  -6 41570.3 693.220   2
   1  -1   6 40407.7 716.729   2
  -1  -1  -5 55733.2 832.271   2
  -1   1   5 56617.2 816.376   2
   1  -1   5 56780.2 760.065   2
   1   1  -5 57541.3 729.446   2
   1   1  -5 57127.2 502.870   1
   1  -1  -5 53610.2 808.360   2
   1   1   5 53359.9 830.537   2
  -1  -1   5 53599.8 451.281   1
   1  -1  -5 54179.1 669.477   1
  -1   1  -5 54321.7 724.779   2
  -1  -1   6 42319.7 434.031   1
   1   1   6 40992.5 784.211   2
  -1   1  -6 41915.6 701.633   2
   1  -1  -6 40915.1 622.591   1
  -1  -1   6 39566.9 678.055   2
   1  -1  -6 40496.3 776.164   2
  -1  -1   7 2647.29 212.290   2
  -1  -1   7 3029.82 123.189   1
   1  -1  -7 2384.25 171.712   1
   1  -1  -7 2808.30 253.767   2
   1   1   7 2429.96 229.802   2
  -1   1  -7 2908.04 223.028   2
  -1   1  -8 6604.87 343.164   2
   1  -1  -8 6817.20 285.870   1
  -1  -1   8 5965.96 325.667   2
   1  -1  -8 6444.61 365.077   2
   1   1   8 6782.69 374.790   2
  -1  -1   8 7046.31 201.931   1
  -1   1  -9 36488.5 800.239   2
  -1  -1   9 38083.8 495.273   1
   1   1   9 36100.2 896.404   2
   1  -1  -9 37071.2 883.961   2
  -1  -1   9 35580.4 808.631   2
   1   1   9 35514.2 618.281   1
   1  -1  -9 35769.8 673.640   1
  -1  -1  10 10598.2 470.889   2
  -1   1 -10 10684.5 474.564   2
   1  -1 -10 11281.7 517.285   2
   1   1  10 10739.5 352.944   1
   1  -1 -10 10479.0 382.490   1
   1   1  10 10575.8 512.862   2
  -1  -1  10 11099.1 288.081   1
   1   1  11 8506.30 324.713   1
   1  -1 -11 8251.31 483.587   2
   1  -1 -11 8592.48 359.317   1
  -1   1 -11 8965.52 458.430   2
  -1  -1  11 9158.36 272.993   1
  -1  -1  11 8822.05 461.357   2
   1   1  12 10019.2 362.456   1
  -1  -1  12 9983.07 299.048   1
  -1   1 -12 10295.3 514.592   2
   1  -1 -12 9273.71 514.792   2
  -1   1 -13 1816.28 268.395   2
   1   1  13 1697.99 173.469   1
   1  -1 -13 1463.61 288.989   2
  -1  -1  13 1632.25 130.100   1
   1  -1 -14 45760.8 1216.86   2
  -1  -1  14 45736.3 676.355   1
   1   1  14 44229.9 805.190   1
  -1   1 -14 45990.7 1140.31   2
  -1  -1  15 1603.69 147.472   1
  -1   1 -15 1599.43 313.519   2
   1   1  15 1739.40 206.235   1
   1  -1 -15 1585.57 327.221   2
  -1  -1  16 4834.75 232.518   1
   1   1  16 4818.03 283.040   1
  -1   1 -16 5007.72 436.502   2
   1  -1 -16 4881.27 462.119   2
  -1   1 -17 909.490 241.785   2
  -1  -1  17 1031.05 123.525   1
   1  -1 -17 1191.34 312.146   2
   1   1  17 757.772 133.468   1
   1   1  18 164.896 96.1559   1
  -1  -1  18 198.778 77.9180   1
   1  -1 -18 28.9185 275.602   2
  -1   1 -18 7.61995 198.028   2
   1  -1 -19 2085.67 378.776   2
   1   1  19 2634.23 219.120   1
  -1   1 -19 2462.46 359.704   2
  -1  -1  19 2091.90 168.920   1
  -1  -1  20 427.728 86.1134   1
   1  -1 -20 184.718 250.907   2
   1   1  20 355.815 117.538   1
  -1   1 -20 518.739 247.645   2
  -1  -1  21 1589.48 159.272   1
  -1   1 -21 1517.57 328.507   2
   1   1  21 1727.65 183.973   1
   1  -1 -21 1641.50 371.266   2
  -1  -1  22 4108.26 236.028   1
   1  -1 -22 4517.42 538.107   2
  -1   1 -22 3812.76 474.358   2
   1   1  22 3806.59 270.019   1
   1  -1 -23 7150.49 654.900   2
   1   1  23 7213.78 368.457   1
  -1   1 -23 7821.86 655.524   2
  -1  -1  23 7198.76 312.800   1
  -1  -1  24 1489.61 153.926   1
   1  -1 -24 1191.63 373.189   2
   1   1  24 1546.16 176.092   1
  -1   1 -24 1489.51 364.986   2
  -1  -1  25 190.537 76.3234   1
   1   1  25 179.548 83.3369   1
   1  -1 -25 158.517 293.391   2
  -1   1 -25 159.867 277.076   2
  -1   1 -26 318.742 290.495   2
   1  -1 -26 738.388 321.361   2
   1   1  26 653.013 124.272   1
   1  -1 -27 893.978 357.762   2
  -1   1 -27 1012.26 345.865   2
  -1   1 -28 1308.73 388.302   2
   1  -1 -28 1099.42 354.310   2
  -1   1 -29 902.173 345.023   2
   1  -1 -29 666.656 343.750   2
  -1   1 -30 892.185 415.042   2
   1  -1 -30 762.692 410.016   2
  -1   1 -31 4551.65 595.697   2
   1  -1 -31 4510.64 633.476   2
  -1   1 -32 1395.34 398.032   2
   1  -1 -32 1299.49 419.980   2
  -1   1 -33 679.651 306.658   2
   1  -1 -33 1236.01 425.097   2
  -1   1 -34 302.628 267.010   2
   1  -1 -34-45.5474 314.639   2
  -1   1 -35 1734.39 446.881   2
   1  -1 -35 852.557 394.446   2
  -1   1 -36-220.835 292.679   2
   1  -1 -36-72.1126 284.655   2
  -1   1 -37 1153.32 416.309   2
   1  -1 -37 876.979 388.585   2
  -1   1 -38 163.585 296.141   2
   1  -1 -38 374.596 330.441   2
   1  -1 -39 755.535 393.431   2
   1  -1 -40 463.060 357.340   2
   1  -1 -41 760.415 431.882   2
   1  -1 -42 1121.46 470.302   2
   1  -1 -43 492.206 382.440   2
  -1  -2 -41 65.3870 298.318   2
   1   2 -40 553.436 336.423   2
  -1  -2 -40 252.794 363.559   2
  -1  -2 -39 518.107 379.015   2
   1   2 -39 529.679 353.693   2
   1   2 -38 233.750 279.864   2
  -1  -2 -38 426.399 354.924   2
   1   2 -37-212.753 300.907   2
  -1  -2 -37 353.658 339.685   2
   1   2 -36 396.936 322.165   2
  -1  -2 -36-397.179 372.209   2
   1   2 -35 504.799 328.011   2
  -1  -2 -35 230.486 373.071   2
  -1  -2 -34 1647.96 457.663   2
   1   2 -34 1604.34 444.361   2
   1   2 -33 41.9164 313.346   2
  -1  -2 -33 396.304 373.882   2
  -1  -2 -32 169.278 329.080   2
   1   2 -32 38.5825 287.339   2
  -1  -2 -31 1266.19 401.403   2
   1   2 -31 1249.71 390.056   2
  -1  -2 -30 6182.31 705.883   2
   1   2 -30 6841.21 708.597   2
  -1  -2 -29 2397.99 497.728   2
   1   2 -29 1716.51 400.493   2
   1   2 -28 562.590 296.865   2
  -1  -2 -28 532.137 371.117   2
  -1  -2 -27 855.937 408.345   2
  -1   2  27 818.000 158.113   1
   1   2 -27 729.990 316.487   2
  -1  -2 -26 1319.56 360.115   2
   1   2 -26 913.359 296.367   2
  -1   2  26 1021.88 160.216   1
  -1   2  25 3018.86 266.411   1
  -1  -2 -25 3028.08 514.580   2
   1   2 -25 2716.73 423.747   2
  -1  -2 -24 2860.45 481.294   2
  -1   2  24 2612.67 253.141   1
   1   2 -24 2578.45 403.565   2
   1  -2  24 2637.33 144.019   1
  -1  -2 -23 1373.35 355.183   2
   1  -2  23 1285.43 103.365   1
  -1   2  23 1311.12 193.557   1
   1   2 -23 1349.77 350.533   2
  -1   2  22 1996.77 229.250   1
  -1  -2 -22 2058.23 412.655   2
   1   2 -22 1574.05 326.055   2
   1  -2  22 1863.44 121.499   1
  -1  -2 -21 892.039 339.662   2
   1   2 -21 1061.33 288.954   2
  -1   2  21 1065.21 171.992   1
   1  -2  21 1203.64 103.116   1
  -1   2  20 4520.97 311.777   1
   1  -2  20 4053.56 179.329   1
  -1  -2 -20 3578.38 444.309   2
   1   2 -20 3541.81 420.201   2
  -1   2  19 3879.36 295.859   1
   1  -2  19 3885.27 172.770   1
  -1  -2 -19 4966.59 519.436   2
   1   2 -19 3721.20 409.060   2
  -1   2  18 4208.36 302.732   1
   1  -2  18 4020.15 170.855   1
  -1  -2 -18 3909.42 449.555   2
   1   2 -18 4061.76 421.377   2
  -1  -2 -17 347.658 248.359   2
  -1   2  17 458.896 144.677   1
   1  -2  17 394.659 65.5189   1
   1   2 -17 476.484 206.536   2
  -1   2  16 5722.74 351.447   1
   1  -2  16 5851.38 192.153   1
   1   2 -16 6081.74 458.580   2
  -1  -2 -16 5645.42 508.880   2
   1   2 -15 5496.87 275.683   1
  -1  -2 -15 6267.52 529.101   2
   1   2 -15 5820.19 446.231   2
   1  -2  15 6320.46 195.173   1
  -1   2  15 6806.74 366.620   1
  -1   2  14 3844.18 285.492   1
   1   2 -14 3865.48 359.157   2
   1  -2  14 3646.45 143.820   1
   1   2 -14 4239.28 229.859   1
  -1  -2 -14 4106.02 416.711   2
   1   2 -13 101.668 74.4139   1
   1  -2  13 167.386 41.1426   1
  -1  -2 -13-17.5058 217.370   2
  -1   2  13 61.5923 105.162   1
   1   2 -13 293.063 193.649   2
   1   2 -12 11157.4 514.581   2
  -1   2  12 11895.8 441.659   1
  -1  -2 -12 11280.2 584.900   2
   1   2 -12 11118.9 340.434   1
  -1   2  11 1566.74 169.807   1
   1   2 -11 1538.33 214.957   2
  -1  -2 -11 1695.56 261.639   2
   1   2 -11 1464.06 119.031   1
   1  -2  11 1568.06 209.433   2
  -1   2  10 11303.0 408.489   1
  -1  -2 -10 12285.3 567.349   2
   1  -2  10 12110.4 498.215   2
   1   2 -10 11868.9 307.252   1
   1   2 -10 11271.4 464.388   2
  -1  -2  -9 30670.0 837.371   2
   1  -2   9 32300.4 768.201   2
   1   2  -9 32333.1 471.560   1
   1   2  -9 30849.1 720.519   2
  -1   2   9 29870.7 818.057   2
  -1   2   9 30784.7 649.837   1
  -1  -2  -8 12235.9 509.419   2
  -1   2   8 11368.7 384.388   1
   1   2  -8 11248.7 413.621   2
  -1   2   8 11649.9 490.293   2
   1   2  -8 11779.6 264.313   1
   1  -2   8 11269.1 437.844   2
  -1   2   7 15054.5 421.806   1
   1   2  -7 15219.3 441.440   2
  -1   2   7 14612.3 519.465   2
   1  -2   7 15904.1 468.240   2
  -1  -2  -7 15527.1 539.588   2
   1   2  -7 15798.5 283.273   1
   1   2  -6 39685.8 402.967   1
   1  -2   6 40102.9 668.091   2
  -1  -2  -6 39412.7 788.409   2
  -1   2   6 39148.2 657.759   1
  -1   2   6 37913.3 778.744   2
   1   2  -6 38199.7 627.606   2
  -1   2   5 2219.63 174.578   1
   1   2  -5 2333.01 144.391   2
   1  -2   5 1966.47 145.549   2
  -1  -2  -5 2306.28 210.971   2
   1  -2  -5 2356.17 170.096   1
   1  -2  -5 2496.37 215.439   2
  -1   2  -5 2347.60 151.842   2
   1   2   5 1845.62 177.769   2
  -1  -2   5 2398.84 157.798   2
  -1  -2   6 37641.6 371.625   1
   1  -2  -6 37696.1 657.645   1
   1   2   6 37193.3 780.985   2
  -1   2  -6 38129.3 626.790   2
   1  -2  -6 36749.5 768.524   2
  -1  -2   6 37408.4 612.455   2
  -1   2  -7 15469.8 444.464   2
   1  -2  -7 14345.2 436.360   1
  -1  -2   7 15143.6 250.210   1
   1   2   7 14727.4 535.767   2
  -1  -2   7 15482.7 438.139   2
   1  -2  -7 14836.5 526.467   2
  -1  -2   8 12036.1 234.506   1
   1  -2  -8 11882.3 513.563   2
  -1   2  -8 10520.1 407.738   2
   1  -2  -8 11893.0 410.081   1
   1   2   8 12158.6 515.966   2
  -1  -2   8 12356.9 421.060   2
  -1  -2   9 29987.6 386.690   1
  -1   2  -9 29627.8 703.041   2
   1  -2  -9 30881.6 831.706   2
   1   2   9 29129.9 836.116   2
   1  -2  -9 29469.7 654.973   1
  -1  -2   9 30313.6 711.233   2
  -1  -2  10 11643.4 471.012   2
  -1   2 -10 12134.7 487.029   2
   1  -2 -10 11360.3 553.247   2
   1   2  10 10845.8 400.410   1
  -1  -2  10 11924.0 257.058   1
  -1  -2  11 1706.43 107.986   1
  -1  -2  11 1723.81 220.374   2
   1  -2 -11 1849.74 266.817   2
   1   2  11 1352.43 162.903   1
  -1   2 -11 1555.07 214.719   2
   1   2  12 12945.5 466.403   1
  -1  -2  12 13501.5 302.534   1
  -1  -2  12 13015.2 557.017   2
  -1   2 -12 12814.7 568.366   2
   1  -2 -12 13151.9 646.404   2
  -1  -2  13 290.770 68.7841   1
   1  -2 -13-89.5933 223.992   2
   1   2  13 270.976 131.411   1
  -1   2 -13 152.206 176.861   2
   1   2  14 3800.32 284.762   1
  -1   2 -14 3325.87 357.770   2
   1  -2 -14 3669.51 388.294   2
  -1  -2  14 3637.35 173.102   1
  -1  -2  15 6387.89 230.315   1
   1   2  15 6146.97 353.154   1
  -1   2 -15 5725.11 432.317   2
   1  -2 -15 5788.63 509.638   2
   1  -2 -16 5011.86 513.032   2
   1   2  16 5196.89 333.341   1
  -1  -2  16 5154.45 224.589   1
  -1   2 -16 5213.84 450.147   2
   1   2  17 397.694 119.661   1
  -1   2 -17 760.184 243.173   2
  -1  -2  17 526.763 81.5926   1
   1  -2 -17 467.260 234.577   2
  -1  -2  18 3996.16 195.981   1
  -1   2 -18 3927.42 404.119   2
   1  -2 -18 3388.21 426.143   2
   1   2  18 3560.51 278.613   1
  -1   2 -19 4461.52 439.978   2
  -1  -2  19 4828.19 219.673   1
   1  -2 -19 4254.32 480.114   2
   1   2  19 4423.27 299.898   1
   1   2  20 4293.94 312.229   1
  -1   2 -20 4249.68 448.245   2
   1  -2 -20 3736.07 468.439   2
  -1  -2  20 4258.98 213.453   1
   1  -2 -21 1256.20 342.822   2
  -1   2 -21 708.890 263.809   2
  -1  -2  21 1456.05 136.844   1
   1   2  21 1158.18 176.776   1
  -1  -2  22 2044.36 154.730   1
  -1   2 -22 1785.39 350.565   2
   1  -2 -22 2283.47 451.750   2
   1   2  22 2245.50 225.024   1
   1  -2 -23 1145.72 343.345   2
  -1  -2  23 1283.79 126.983   1
  -1   2 -23 1570.23 342.218   2
   1   2  23 1241.82 187.119   1
  -1   2 -24 2921.90 443.742   2
   1   2  24 2695.61 253.912   1
  -1  -2  24 2968.86 190.170   1
   1  -2 -24 2434.23 451.493   2
   1   2  25 2745.66 252.238   1
  -1  -2  25 2819.71 185.906   1
  -1   2 -25 2866.00 435.622   2
   1  -2 -25 3203.37 523.078   2
   1  -2 -26 953.000 336.399   2
  -1   2 -26 1341.21 346.806   2
   1   2  26 965.099 173.293   1
   1  -2 -27 340.946 323.897   2
  -1   2 -27 353.135 288.018   2
  -1   2 -28 930.370 362.261   2
   1  -2 -28-449.920 400.509   2
  -1   2 -29 3462.14 537.288   2
   1  -2 -29 2900.32 512.452   2
  -1   2 -30 6811.64 692.285   2
   1  -2 -30 5648.91 683.394   2
  -1   2 -31 1312.87 370.310   2
   1  -2 -31 1367.05 421.631   2
   1  -2 -32 51.4983 326.187   2
  -1   2 -32-189.914 332.340   2
  -1   2 -33 222.384 305.123   2
   1  -2 -33 223.354 345.303   2
  -1   2 -34 1647.11 453.642   2
   1  -2 -34 1738.48 478.791   2
  -1   2 -35 305.989 326.801   2
   1  -2 -35 292.575 300.162   2
  -1   2 -36-521.055 363.850   2
   1  -2 -36 563.684 384.171   2
  -1   2 -37-351.313 358.598   2
   1  -2 -37-161.752 303.383   2
   1  -2 -38 740.703 388.660   2
   1  -2 -39 1584.60 485.469   2
   1  -2 -40 397.544 370.841   2
   1  -2 -41 407.384 401.673   2
   1  -2 -42 452.163 343.913   2
   1  -2 -43 509.135 394.656   2
   1  -2 -44-66.8855 318.720   2
  -1  -3 -42-118.019 299.989   2
  -1  -3 -41 606.785 407.357   2
  -1  -3 -40 763.025 436.469   2
   1   3 -39-214.271 289.693   2
  -1  -3 -39 343.826 344.134   2
  -1  -3 -38 642.514 377.359   2
   1   3 -38 1029.12 392.917   2
   1   3 -37-52.0139 309.786   2
  -1  -3 -37 335.228 386.324   2
   1   3 -36 672.875 325.572   2
  -1  -3 -36 153.355 295.810   2
   1   3 -35 1972.37 435.006   2
  -1  -3 -35 2190.31 544.894   2
  -1  -3 -34 607.610 412.040   2
   1   3 -34 367.329 289.380   2
  -1  -3 -33 835.226 411.091   2
   1   3 -33-538.496 317.283   2
   1   3 -32 243.148 280.575   2
  -1  -3 -32 612.726 375.257   2
  -1  -3 -31 659.244 365.230   2
   1   3 -31 60.0718 262.014   2
   1   3 -30 101.377 270.219   2
  -1  -3 -30 944.886 406.814   2
  -1  -3 -29 654.473 378.294   2
   1   3 -29 405.412 304.831   2
   1   3 -28 2454.48 444.370   2
  -1  -3 -28 2493.70 470.668   2
  -1  -3 -27 359.163 359.674   2
  -1   3  27 931.917 186.854   1
   1   3 -27 877.905 308.690   2
  -1   3  26 296.464 121.190   1
   1   3 -26 800.440 302.953   2
  -1  -3 -26 703.562 384.753   2
  -1   3  25-89.7195 123.391   1
  -1  -3 -25 146.783 302.806   2
   1   3 -25 112.853 252.885   2
  -1   3  24 874.287 167.522   1
   1   3 -24 1039.28 290.776   2
  -1  -3 -24 488.968 288.202   2
  -1  -3 -23 1724.87 439.287   2
   1   3 -23 1445.26 317.149   2
  -1   3  23 2034.27 229.930   1
  -1  -3 -22 7031.40 655.941   2
   1   3 -22 6775.14 590.525   2
  -1   3  22 6959.34 419.456   1
  -1  -3 -21 6830.63 639.423   2
  -1   3  21 6654.06 409.415   1
   1   3 -21 7038.28 574.366   2
   1  -3  21 6050.75 162.041   1
   1  -3  20 5145.31 149.462   1
  -1   3  20 5269.58 359.676   1
  -1  -3 -20 5796.25 591.528   2
   1   3 -20 6057.14 515.060   2
  -1   3  19 5695.02 368.132   1
   1   3 -19 6774.75 535.129   2
   1  -3  19 5541.54 152.796   1
  -1  -3 -19 6201.67 589.329   2
  -1   3  18 548.564 147.820   1
   1   3 -18 158.584 174.982   2
  -1  -3 -18 736.216 284.800   2
  -1   3  17 2205.58 244.597   1
  -1  -3 -17 1779.43 332.115   2
   1   3 -17 2303.73 315.592   2
   1   3 -16 3542.74 366.013   2
  -1  -3 -16 3551.75 441.550   2
   1   3 -16 3489.59 207.401   1
  -1   3  16 3591.78 300.304   1
  -1   3  15 3186.90 283.007   1
   1   3 -15 3482.41 206.725   1
  -1  -3 -15 2974.86 377.368   2
   1   3 -15 3139.55 350.607   2
  -1   3  14 2643.66 261.264   1
   1   3 -14 2633.11 167.278   1
  -1  -3 -14 2305.75 372.199   2
   1   3 -14 2028.06 276.275   2
  -1   3  13 5617.86 351.260   1
   1   3 -13 5852.06 399.238   2
   1   3 -13 5464.07 231.886   1
  -1  -3 -13 5113.89 447.776   2
   1  -3  12 10488.9 506.293   2
   1   3 -12 10512.4 496.719   2
  -1  -3 -12 9704.77 574.163   2
   1   3 -12 10891.9 297.308   1
  -1   3  12 10425.7 452.082   1
   1   3 -11 38370.6 869.891   2
  -1  -3 -11 37207.8 1027.83   2
   1  -3  11 39794.3 918.399   2
  -1   3  11 37359.5 819.876   1
   1   3 -11 38937.5 534.703   1
  -1   3  10 5931.47 326.394   1
  -1  -3 -10 6439.57 421.773   2
   1  -3  10 5634.57 342.378   2
   1   3 -10 6144.60 202.269   1
   1   3 -10 6179.95 335.584   2
   1  -3   9 8839.80 396.417   2
  -1  -3  -9 8731.52 472.414   2
   1   3  -9 8791.00 221.389   1
  -1   3   9 8277.87 448.952   2
  -1   3   9 8179.42 372.230   1
   1   3  -9 8132.80 359.354   2
   1  -3   8 2124.51 189.118   2
  -1   3   8 1903.27 188.889   1
  -1  -3  -8 1855.63 252.052   2
  -1   3   8 1673.83 208.427   2
   1   3  -8 1853.24 176.575   2
   1   3  -8 2132.44 103.405   1
  -1   3   7 11754.3 420.632   1
  -1  -3  -7 12279.7 509.989   2
   1   3  -7 12002.2 229.097   1
   1   3  -7 12274.2 367.879   2
   1  -3   7 11920.6 386.306   2
  -1   3   7 11417.8 475.299   2
  -1  -3  -6 13479.0 498.474   2
  -1   3   6 12156.3 460.487   2
   1  -3   6 13235.5 371.773   2
  -1   3   6 13018.3 427.329   1
   1   3  -6 13604.0 229.840   1
   1   3  -6 13425.3 342.283   2
  -1  -3  -5 44630.6 820.538   2
  -1   3   5 43636.3 739.265   1
   1   3  -5 45986.6 539.601   2
   1  -3   5 42524.8 586.034   2
  -1   3   4 63667.9 846.118   1
   1   3  -4 59980.1 498.586   1
   1  -3  -4 61313.7 848.322   1
   1   3   5 40718.7 795.576   2
   1  -3  -5 42375.6 732.570   1
   1  -3  -5 41491.2 803.220   2
  -1  -3   5 41367.2 514.965   2
   1  -3  -6 13818.5 436.835   1
   1   3   6 13876.4 506.348   2
  -1  -3   6 13792.7 351.891   2
   1  -3  -6 13953.8 511.037   2
   1  -3  -7 11531.1 497.093   2
  -1  -3   7 12412.9 224.712   1
  -1   3  -7 11492.4 362.655   2
  -1  -3   7 11166.6 358.102   2
   1   3   7 11224.9 486.779   2
  -1   3  -8 1474.58 165.579   2
   1   3   8 1486.30 216.683   2
   1  -3  -8 1347.15 231.217   2
  -1  -3   8 1743.66 176.573   2
  -1  -3   8 1930.32 92.3651   1
  -1  -3   9 9645.52 204.927   1
   1  -3  -9 9322.69 488.098   2
  -1   3  -9 9491.00 379.815   2
  -1  -3   9 9277.05 386.848   2
  -1   3 -10 5789.92 334.012   2
  -1  -3  10 5926.52 171.265   1
  -1  -3  10 6328.98 343.198   2
   1  -3 -10 5818.90 422.693   2
   1  -3 -11 42589.2 1097.25   2
  -1   3 -11 42849.5 911.227   2
   1   3  11 40939.6 853.963   1
  -1  -3  11 44289.9 473.782   1
  -1  -3  11 42292.0 924.636   2
   1   3  12 10772.1 459.836   1
  -1  -3  12 10677.9 493.643   2
  -1   3 -12 11049.5 507.014   2
  -1  -3  12 11426.2 248.553   1
   1  -3 -12 10172.6 593.150   2
  -1   3 -13 5467.44 384.493   2
   1   3  13 4947.97 331.355   1
   1  -3 -13 5208.86 448.342   2
  -1  -3  13 5263.99 181.578   1
   1   3  14 2567.42 259.987   1
  -1  -3  14 2511.97 130.654   1
  -1   3 -14 2632.50 303.433   2
   1  -3 -14 2464.72 329.141   2
  -1   3 -15 3523.43 332.361   2
   1  -3 -15 3311.40 413.665   2
   1   3  15 3715.95 307.678   1
  -1  -3  15 3554.06 160.686   1
  -1  -3  16 3758.86 163.379   1
   1   3  16 3836.72 315.505   1
  -1   3 -16 4108.85 383.637   2
   1  -3 -16 4166.95 475.671   2
  -1  -3  17 1660.28 117.480   1
   1  -3 -17 1355.66 320.389   2
   1   3  17 1461.50 204.866   1
  -1   3 -17 1887.59 309.435   2
  -1   3 -18 530.254 221.127   2
   1   3  18 217.733 120.834   1
   1  -3 -18 170.448 261.593   2
  -1  -3  18 293.949 63.1048   1
   1   3  19 5477.32 363.827   1
  -1   3 -19 5738.89 489.550   2
   1  -3 -19 5173.54 536.770   2
  -1  -3  19 5250.30 211.142   1
   1   3  20 5856.57 382.808   1
   1  -3 -20 5239.97 543.047   2
  -1  -3  20 6016.28 228.466   1
  -1   3 -20 5922.72 502.466   2
   1  -3 -21 6437.37 605.898   2
  -1   3 -21 6752.76 557.229   2
  -1  -3  21 6567.39 241.063   1
   1   3  21 6637.32 413.730   1
  -1   3 -22 7358.88 596.854   2
   1   3  22 7095.91 425.860   1
   1  -3 -22 6099.54 624.129   2
  -1  -3  22 6780.71 247.685   1
  -1  -3  23 1689.76 126.943   1
  -1   3 -23 1892.70 365.908   2
   1  -3 -23 1572.86 381.927   2
   1   3  23 1785.09 223.944   1
  -1  -3  24 1091.95 103.402   1
   1  -3 -24 1267.85 389.779   2
  -1   3 -24 1134.24 296.890   2
   1   3  24 1338.24 216.032   1
   1   3  25 110.235 112.780   1
   1  -3 -25-309.770 355.083   2
   1   3  26 724.901 170.576   1
  -1   3 -26 779.503 309.979   2
   1  -3 -26 620.248 365.968   2
  -1   3 -27 839.250 296.773   2
   1  -3 -27 656.692 344.713   2
   1   3  27 519.775 138.283   1
   1  -3 -28 2706.65 538.380   2
  -1   3 -28 2768.74 448.919   2
  -1   3 -29 977.523 378.722   2
   1  -3 -29-301.661 416.126   2
   1  -3 -30-387.780 377.644   2
  -1   3 -30 274.435 269.411   2
  -1   3 -31 256.173 253.180   2
   1  -3 -31 593.563 364.282   2
   1  -3 -32 270.075 319.301   2
  -1   3 -32 218.251 287.647   2
  -1   3 -33 238.236 296.345   2
   1  -3 -33 136.601 314.575   2
  -1   3 -34-130.414 253.342   2
   1  -3 -34 434.938 367.274   2
   1  -3 -35 2486.71 561.033   2
  -1   3 -35 1974.98 432.684   2
   1  -3 -36 417.132 371.142   2
   1  -3 -37-118.857 306.561   2
   1  -3 -38 979.518 455.497   2
   1  -3 -39 523.188 389.239   2
   1  -3 -40 732.663 393.679   2
   1  -3 -41 254.101 350.623   2
   1  -3 -42 250.763 352.115   2
   1  -3 -43 283.668 350.461   2
   1  -3 -44 304.439 382.680   2
  -1  -4 -43 902.475 487.784   2
  -1  -4 -42 1001.75 438.085   2
  -1  -4 -41 504.805 439.294   2
  -1  -4 -40 1039.83 469.203   2
  -1  -4 -39 202.720 359.626   2
   1   4 -38 252.544 291.362   2
  -1  -4 -38 878.313 444.557   2
   1   4 -37-272.627 297.676   2
  -1  -4 -37 298.235 317.288   2
  -1  -4 -36 302.497 358.908   2
   1   4 -36 7.45326 289.113   2
   1   4 -35-317.459 270.142   2
  -1  -4 -35 376.221 357.558   2
  -1  -4 -34 1430.75 470.396   2
   1   4 -34 1900.47 416.383   2
  -1  -4 -33 200.031 355.850   2
   1   4 -33-83.3022 257.191   2
   1   4 -32 161.925 278.026   2
  -1  -4 -32 223.171 371.646   2
  -1  -4 -31 933.090 396.863   2
   1   4 -31 628.740 316.580   2
  -1  -4 -30 1757.17 468.432   2
   1   4 -30 1661.90 391.242   2
   1   4 -29 149.586 236.883   2
  -1  -4 -29 595.733 375.238   2
  -1  -4 -28 301.531 360.360   2
  -1   4  28 196.433 133.181   1
   1   4 -28 107.313 268.687   2
  -1   4  27 44.4301 119.663   1
   1   4 -27 161.850 271.927   2
  -1  -4 -27 27.7159 335.911   2
   1   4 -26 463.683 269.105   2
  -1   4  26 406.643 167.851   1
  -1  -4 -26 230.169 375.420   2
   1   4 -25 4259.86 493.550   2
  -1  -4 -25 3977.13 583.834   2
  -1   4  25 4362.30 366.647   1
  -1   4  24 500.381 172.098   1
   1   4 -24 463.984 272.686   2
  -1  -4 -24 889.152 390.450   2
  -1   4  23 1691.48 249.189   1
  -1  -4 -23 1767.02 434.275   2
   1   4 -23 1872.74 350.303   2
   1   4 -22 447.538 269.246   2
  -1  -4 -22 46.4748 285.481   2
  -1   4  22 242.974 130.492   1
   1   4 -21 1862.13 348.896   2
  -1  -4 -21 1529.47 378.686   2
  -1   4  21 1744.23 234.345   1
   1   4 -20-168.417 244.436   2
  -1   4  20-259.032 155.370   1
  -1  -4 -20 41.4138 267.952   2
   1   4 -19 1348.23 265.168   2
  -1   4  19 1286.81 198.907   1
  -1  -4 -19 1035.50 313.641   2
  -1  -4 -18 5647.33 561.664   2
  -1   4  18 5397.13 381.984   1
   1   4 -18 5543.60 450.785   2
   1   4 -17 2875.52 181.683   1
   1   4 -17 3219.69 352.406   2
  -1  -4 -17 2883.54 420.741   2
  -1   4  17 2872.24 286.461   1
   1   4 -16 14190.2 371.916   1
   1   4 -16 14572.7 665.886   2
  -1  -4 -16 14825.2 805.694   2
  -1   4  16 14474.2 595.040   1
   1   4 -15 14482.9 632.633   2
  -1  -4 -15 14428.6 771.016   2
   1   4 -15 13176.0 357.493   1
  -1   4  15 14126.8 586.843   1
   1   4 -14 13304.9 571.769   2
  -1   4  14 12688.9 557.187   1
  -1  -4 -14 12895.8 722.360   2
   1   4 -14 12987.0 336.570   1
  -1   4  13 9466.05 473.501   1
  -1  -4 -13 9660.48 613.385   2
   1   4 -13 9523.26 278.253   1
   1   4 -13 9650.08 480.779   2
  -1  -4 -12 317.843 217.107   2
   1  -4  12 263.321 127.339   2
   1   4 -12 509.243 69.7149   1
  -1   4  12 592.755 168.709   1
   1   4 -12 334.321 130.424   2
   1  -4  11 1034.19 173.765   2
   1   4 -11 822.018 80.3985   1
  -1   4  11 978.758 169.624   1
   1   4 -11 765.411 142.773   2
  -1  -4 -11 736.409 225.812   2
   1   4 -10 11753.9 258.207   1
   1  -4  10 12119.7 471.931   2
  -1  -4 -10 12631.8 599.873   2
   1   4 -10 12368.4 442.977   2
  -1   4  10 12125.4 485.277   1
  -1   4   9 30523.9 749.662   1
  -1  -4  -9 32031.2 901.680   2
   1  -4   9 29844.2 696.630   2
   1   4  -9 31788.5 400.083   1
   1   4  -9 32119.3 657.696   2
  -1  -4  -8 16057.0 621.253   2
  -1   4   8 15578.9 532.033   1
   1  -4   8 15559.6 460.953   2
   1   4  -8 15631.7 424.432   2
   1   4  -8 15166.1 264.384   1
  -1   4   8 14682.9 582.353   2
  -1   4   7 439.645 136.896   1
   1  -4   7 456.154 102.394   2
   1   4  -7 368.590 47.8975   1
  -1  -4  -7 441.240 168.725   2
  -1   4   7 151.556 127.005   2
   1   4  -7 510.600 103.176   2
   1   4  -6 12110.9 293.688   2
   1  -4   6 11132.7 329.915   2
  -1   4   6 11803.7 444.299   1
[truncated: 2,892,009 more chars]
